# Supplementary material for: Baf60b-mediated ATM-p53 activation blocks cell identity conversion by sensing chromatin opening
Source: Cell Res. 2017 Mar 17;27(5):642–56. doi: 10.1038/cr.2017.36 (PMC5520852; doi:10.1038/cr.2017.36)
Supplement: Supplementary information, Table S1 — 3TF-binding candidate sites [file cr201736x18.xlsx]

## Sheet: 工作表1
Extended Data Table S1 3TF-binding candidate sites
Gene Symbol	Gene Number	Analyzed Sites	Genome Location	Gene TSS	ChIP Primer Forward	ChIP Primer Reverse	PCR Product Size (bp)
Serpina1a	20700	Aat-1	103863448	103860478	GACAGGCTGCCTGCTTGGGA	CCAGCTCTGGGACAGCAAGC	99
		Aat-2	103857528		AATCACTTTCTTGGCCTCCTC	GCTGGTGGAGAAGTTTCTGG	97
		Aat-3	103855731		GAGATGAGCTCCTTGCTGAG	TGCTGATGGATTATGCAGGC	100
		Aat-4	103854658		CCATGGTCACCTGGCTGAGC	TGAGTCCACTGGGCATCACC	100
		Aat-5	103853274		CACTAGAGGACATGGGCTTT	GTCCAAGAACCATCAGCTCT	105
Abca3	27410	Abca3-1	24350672	24364533	CCATTTCAATTTTAGGAATG	CTCAAAGACCTGGCTTCAGG	97
		Abca3-2	24351222		TCGCATCCTACTGTCTGAAG	GTTTCCTCGGACTGGAGATTG	100
		Abca3-3	24351722		GGACGCGAGCAAGGGCGTGC	AGCGCTTGTAGGGTGGGGTG	97
		Abca3-4	24361014		GTAGAACTGCTGACGCCAGG	GGCAGCACCAGAAACTGACC	100
Acsl1	14081	Acsl1-1	46395043	46492832	AGCCTAGGAAACTGACTGGTG	GGCTCCTGAAGGATGGGTAG	100
		Acsl1-2	46396422		TTGTGAGCCACCATGTGGTTG	ACCTGATGAGAGGGGCTGGAG	100
		Acsl1-3	46398343		CATCTTTCTAATCCTGTGAC	TTCTGACGCTTCTCAGTCAT	100
		Acsl1-4	46427262		GTCTCCACCTGTCAGCTCTGC	ACCAAGTGCATGGATGTCTC	100
		Acsl1-5	46430312		ACAGGATCTTTACTTGGTTA	ACCAAATAAGAGCTGAGTGG	96
		Acsl1-6	46524069		ACAAGCTGTATGTGGCTCTT	ACCCATGCCTACAAGTTATT	96
		Acsl1-7	46524619		GTTGCTTGTTAGCCCCAGAT	GTATTTCCACCATCCCAGTG	97
Acsm4	233801	Acsm4-1	119671299	119693649	GCTCGGGTAAAGAGTGGGGAG	CTGACCATCTCATCCCTGAC	100
		Acsm4-2	119672799		CTTCAATTACTCTCCACCTC	TCCTGGGAATCACTGGTCAGC	98
		Acsm4-3	119674499		TATGGTCCCACATGGGAGAA	GAACGTCTTTATTAGCTCTC	100
		Acsm4-4	119698403		CCCTCATGCCAGGGCCCAGC	CTAGGTCTTGTGTCTGGATG	99
		Acsm4-5	119698753		GTTACTTCAGTGAGTATTTG	ACTCTGGCTATTGCTGAGTC	100
Afp	11576	Afp-1	90482961	90490781	GAGTGTTCCTCTTTCTCCAC	ATAGACCCTGACATTCCACC	100
		Afp-2	90483461		TACTGAGTTCTGGGATCACA	GACAGAAACACCAGCAACAC	99
		Afp-3	90484061		CTCCACTGACATTGCTGTAG	CCGAGCTGCCTGTCGAACTT	105
		Afp-4	90490603		TGCTCTGTTAATTATTGGCA	AGGGATGCCTGTTAACTAGT	95
		Afp-5	90491669		TCACTTGTCCAAGTCTGTTT	CTTACATGCTAAGCACATTC	86
		Afp-6	90492626		GCTCTGCATGTGGTCTCCTT	CAGCCAACACATCGCTAGTC	104
		Afp-7	90496004		TCTCTAACAAGTATGGACTC	GGGACAGAGGCCGGAGCAGT	100
		Afp-8	90497231		ATGTATGCCCCAGCCATTCT	TTGTCTGGAAGCACTCCTCC	97
		Afp-9	90498256		TGCATCTAGAGAGCATCCAT	CTGGAGGTTTCGGGATCCAA	102
		Afp-10	90499652		CAGAAGCTGGCCCTGGATGT	AGGGAGAGAGGGAGACTCCT	100
		Afp-11	90503605		AACCTTCCTGTCTCAGTCAT	TGTCCTGACATCCAGGTAGA	97
		Afp-12	90504301		TAATGCATGTAATAATGTCG	GGTCTGGTAGAGAGCGCAGC	97
		Afp-13	90506560		GCAAGCCCTGTGAACTCTGG	GCATAGGTTTCATCCCTCAG	98
		Afp-14	90506556		TGAAGCAAGCCCTGTGAACT	CGATAGGTTTCATCCCTCAG	70
		Afp-15	90507832		CTGACAGAGGAGCAGCTGGC	GAGACTTCCTGGTCCTGGGC	86
		Afp-16	90508418		CTTCACTTCCAGGGTCCAAA	CTGGAGATGTTTAAACGCCC	77
		Afp-17	90508739		GTGTTGACTCTTTGGTGTGA	TATAGAAATCTCACATGGAC	80
Agt	11606	Agt-1	124569164	124564566	GTTGAGGCCCTACAGGACATG	GCAAGAAGCAGGAAGGGACA	100
		Agt-2	124570114		AGGGTGGACGACCTTGGACA	AAGGCGCTTCCTACTGGTGA	100
		Agt-3	124571464		CATCCACAAGTAGGATTATCC	TTCACTCTCAATAAACCAGGC	100
		Agt-4	124564128		CTAAGGATCCAAGGTAGAAA	AAGATGCTGAATGAGGCAGG	98
		Agt-5	124564483		AGCCGTCAGGCTGACCCAGG	GGATACACAGAAGCAAATGC	100
Aldh16a1	69748	Aldh16a1-1	45153349	45154481	GCTCCTGTAACCTCAACTAT	GGTTCTAGAAGTCAGTCCTG	100
		Aldh16a1-2	45153899		AGAATAGGATGGGCTAGGAGG	GACTGCTCCCCTTGTTTCAAT	100
		Aldh16a1-3	45148461	49544908	TCTGGCCACTGAAGTGCCAC	ACAGGAGACTGTGGAAACAG	95
Aldob	230163	Aldob-1	49555757		TGACTGGAGTACACTAGGTA	TAGATACTCTGGACATTTTG	100
		Aldob-2	49584506		CTCATAGCTGGTGTGTTTCA	GTGCCAGAAGCAAAGTACCC	100
		Aldob-3	49585206		GTGTGAATATGATCAAAGTT	TTTAAACATTGTTGGCAAAT	99
		Aldob-4	49568010		TCAGGAAGCACCTCTGGCTC	TTGGCAGAGGGCCATAGTGA	112
		Aldob-5	49538187		AGGCAGCCAATGCACTGGCC	AACCTCAATGCTATCAACCG	94
		Aldob-6	49564341		GAGGAGTATGCCAAGTCAGG	AATATTTGAGAATACTAAGC	95
C3	12266	C3-1	57228232	57228035	AGTAACCCTAGGCACATTTCC	GACCAGCCCAGGTTCAGCAT	100
		C3-2	57229232		ATCTGTAATCCCAGCACGAG	TGTCATGTAGCCCAAGCTGG	100
		C3-3	57230432		TACAGTTGATGGGCAGGTGG	GTGGAGCACATGGGATACATG	100
		C3-4	57207249		CGTGAGCTGGATATGAAGAT	CTACCTAGAAAAGGTAAGCC	98
Cdh1	12550	CDH1-1	106611060	106603495	CCTTTCCCTTTCCATTATAC	AATGAGGAAACTGGTTTGAC	97
		CDH1-2	106611610		CACGGTACCACACGGATGGA	ACACCCTGGTTGGCACCGG	100
		CDH1-4	106619219		GGCTGGTGAGATGGATCAGC	GGGAGTCAGATCTCGTTACC	100
		CDH1-5	106619869		TTCCTGACTGTCCTTCCCAG	GCTACTCCAAGCTCTCCAGG	100
		CDH1-6	106620619		CTTGATAGTGCCGCTAGGTT	AGTAGGTCTAGCAGCTGGGC	100
		CDH1-7	106621876		TGTTGGGATTTCAGGTGTGT	GTCAGAGTCCCTAGGAATGG	97
		CDH1-8	106622783		CCTGAAGTAGAATCAGGTCT	GGGAGGAGGAGGGTACAGTGT	99
		CDH1-9	106623583		TAGAACTCATGCTATAGACT	TGGCAGTGGTGGTGCGTGCC	97
		CDH1-11	106640417		GCAGGTCAGGCTGGAGAAAG	CTCTTCCAAGGTCACACAGC	97
		CDH1-13	106654925		CCACTGCTGCTAGGCTTACA	GATCTAACTCCTTAAACCTT	100
Cp	12870	Cp-1	19947015	19957284	GTCCTGAAACTCACTCTGTA	AGCCTGAGCCAGGCATGGTG	99
		Cp-2	19947886		CTCTAGCACCATGTATGCCT	GGAATACATTTAATTGAGGC	100
		Cp-3	19949586		GAGCATGGCAGTATTCAGGC	TGAAACTGTGCCTGGAGGTC	100
		Cp-4	19955936		TCAGCAAATAGCATTTAGTG	AATCCTGATGATAGCAGTTAC	100
		Cp-5	19956906		CTGGCTCTGGGTGAGGTGTA	CTTCCATTCATCGTGTAAAT	100
		Cp-6	19957606		CTTCTTTCTTGGTCTGAGGG	GGTATGCTTGCATTTTATCC	99
Cyp2D22	56448	Cyp2D22-1	82370209	82375981	ATCAGATGCATGTGACATGC	GCACTTGCCTCATCAGAGGG	101
		Cyp2D22-2	82370709		ACCCAACCAGTCCTCAGCCC	CTCGGATGTGGAACCTGCTG	102
		Cyp2D22-3	82370759		AGTCCCTTGCTGTGTGCCAG	TTGGACCTGCAGCCCATCCC	102
		Cyp2D22-4	82372815		TCAGGGCCCAGGACAGTGTG	TGAGAGCAGCTTCAATGATG	98
		Cyp2D22-5	82374897		CAGAAGAGGGAATTGAATTC	CCCAGAGGTTAAGCACTTCC	97
		Cyp2D22-6	82375853		CCACGGCATAGGGCCTGGAG	CCATAGCCATATTCACGGTC	98
		Cyp2D22-7	82376353		GATTAAGGGTTTGCCTCACA	ATACTACCTGTGTTCCTTGA	99
		Cyp2D22-8	82378234		TGCCCACTTAGTAGGACCAC	TTGTGCTGTTGCCTGTGTCC	99
		Cyp2D22-10	82380034		ACAGCGAATGGGCAGACCCG	CCTGCGAGGCTCCAGACACC	100
		Cyp2D22-11	82380633		ACTTAGCTTGTGCTCCCAGA	ACATTCTCACTGCAGTTCCC	94
Cyp2D26	76279	Cyp2D26-1	82373117	82794173	CACCTCAGCCAGGAAGGCAT	CATTCATAGCCTTAGTGAAT	101
		Cyp2D26-2	82370709		CTACCCATCACCTGCTTCTT	AGCCTGTTATATTTGAAGGG	98
		Cyp2D26-3	82371259		CCAGTGGCTTCAACACCTCC	ACATACCATACAGCTTTTAC	98
Cyp2j5	13109	Cyp2j5	96664092	96664010	GGGCAGGAAGGGGTGAG	TGACGGCTTCTGAGGATGTT	100
Cyp2u1	71519	Cyp2u1	131312490	131303127	CATTATCAGTTTCCCCATCGATC	ATGACTTAACCAGTGGAGACAGGT	49
EpCam	17075	EpCam-1	87612887	87636819	CCAGTAGCTGCGACCCGCTC	GAATCCCGGAAGCCCAATTG	97
		EpCam-2	87613487		CAGGAACCGCCAGGAGCACC	CGCTCTTTGTTCCCAAGTCT	98
		EpCam-3	87614087		AGTAAGGGCCTGCATTCACA	TAAGACAGCCACATATACTG	99
		EpCam-4	87569872		ATCAGATGCATGTGACATGC	CACTTCGGTCATCAGAGGGT	100
		EpCam-5	87570422		GCCTTGCCTTGTCTGAGTCC	TCCAGAGCACGAGGAAGCAC	101
		EpCam-6	87571172		TGGCTCCTGTAGCGAAAGGC	TTCCGGACGACGCTCTCTGG	100
Fasn	14104	Fasn-1	120799301	120822843	GGGCTGGTGAGATGGCTCAG	ACAGATGGTTGTGAGCCACC	100
		Fasn-2	120800151		CAAGGGCGTTCTCGGCTCTT	AGTTATTGACGCTGGGGTGGC	100
		Fasn-3	120801101		TCAAACTCATGGTGGTCTTC	AACTTCAAGTCAACAAATGG	100
		Fasn-4	120808092		CAGCACCCAAGTCCTCGCCA	GGCAGCTGATCAGTATAAGC	98
Zfpm1	22761	FOG	122306774	122282483	GGACTCTGACCCATGGCTTC	CTCCCCAATCAGATAAAGGCC	50
Foxa2	15376	Foxa2-1	148114810	148045913	GCTGGTGGGAGATTGACAAG	GAAGGACTGCCTTGTTCAGG	96
		Foxa2-2	148115560		TGCCTGGAGGTCAGAGGTAA	TCTAAATTGATGAGCTCTGG	100
		Foxa2-3	148116410		GGCCATTCCAAATATGAGTT	GCGGAGGAGGCAAGGGGAAG	100
		Foxa2-4	148118460		AACTGTCATACTCCTTTTAC	AGGATATCTGATACATGTCC	100
		Foxa2-5	148121860		CACTTTAGCAACTGCTTATA	GCTCTGATCATCTGAACACC	102
		Foxa2-6	148046852		GTACACACCTTTAACTCGCT	GCGAGTCCTACGCGCCTCCT	93
		Foxa2-7	148045827		CTCGGGCTCCGCGTAGTAGC	CATGCACTCGGCTTCCAGTA	88
		Foxa2-8	148045324		GAGTCCGGGAGCAGCTGGAG	TACGAAGCCGGGACACTAAC	88
		Foxa2-9	148043396		CCTTGAGGCCTGAAGTGTGG	CCCTGCTAGCTCTGGTCACT	102
Gc	14473	Gc	89457952	89457718	CTTGGCTTTTCCCAGTGACAA	GCAAGGGACAATCAGCCTTG	130
Gnpnat1	54342	Gnpnat1-1	45389192	45384734	CTACCCTGTCAGTCCCATCG	GCCTTGTCTCAGACATTTGAC	100
		Gnpnat1-2	45389942		ATTATATGTAAGTACACTGT	AAATCCCAGCAACCACATGG	100
		Gnpnat1-3	45398521		GTCATGATTTAATTTCTGTT	AGCTCTTGAGATTCTTAGTC	103
		Gnpnat1-4	45399871		GCCATGGTGCACATATACACA	GGGTCTTCTGGAATTACAGT	101
		Gnpnat1-5	45436142		AGCATCCACTTCTGTATTTG	ACACTATTGCAGATGCCAAC	100
		Gnpnat1-6	45437692		AGAGAGAGACAAAGTTCTAC	AGCTGCCCAGGGAGGCTGAGA	100
		Gnpnat1-7	45439792		ACTGAGGGTCTGAGGGTCTC	CGGATGCTACGGTGGAGTCC	98
		Gnpnat1-8	45380909		GTTTCCATGGTTACGTGTACA	GTTTGCAGAGAGGGAGAGTA	100
Hao2	56185	Hao3	98893226	98884792	GCAAAGCCATTCAAGTTTATGTCA	CCACCGTTCGGCTCTGAAGT	130
Hgfac	54426	Hgfac	35041197	35041597	TAGCTGGCTGGGAAGAACTGG	CCTGAGCTGGCGTGAGGTGTA	120
Hmgcr	15357	Hmgcr-1	96675269	96666685	GCCCATAGGAGCTGGCTCAG	GATCATACCCAGTTCCTTAC	99
		Hmgcr-2	96676419		CATCTCTGGCACCTATGCTA	CGAACAAGGAAGTGATCTGT	100
		Hmgcr-3	96677819		CTACCCCATGGCCTACATGTG	ATATAGATCTCACACTATTCGT	100
		Hmgcr-4	96696754		AGACAGGGTTTCTCTGTATAG	CACTTGGAAGGCAGAGGCAG	100
		Hmgcr-5	96698854		TGAGCCCATATATACAAAGC	GGCAGCCAGTGTTCTTAAGT	100
		Hmgcr-6	96658613		TTCATTAGGTCGTGGCTCGA	GCTACGTTTGTGCTTGGGGC	99
		Hmgcr-7	96659113		ATCATCCTGGATGAAAGCCA	CTGGAACCCACAATACTCTG	96
Nr1h4	20186	Nr1h4	89506619	89516503	AATATTCCGCTCAGCGATGG	TTAGCTTCCTCACGGCAACTG	100
Pcsk9	100102	Pcsk9	106464189	106463910	GTTTGCAGCCCAATTAGGATTTG	GGCCCCGGTACTAAAGGATCA	103
Pgd	110208	Pgd-1	149167780	149166594	TTCCATTGCCTACTCTCTCT	AGCGTTATGTCTATGTGCTG	99
		Pgd-2	149168380		AGCTTATGGAATGTCTCTAT	CTTCCCATCCATAGTTGCCC	97
		Pgd-3	149169380		TTGTGTGCTTGCCTGTATTT	GCCAAACCTGGTGACCTGAG	100
		Pgd-4	149164956		ATCAGTCTGTACTCAGACAC	GGCCAGCTCGGTTCTCGGAT	91
		Pgd-5	149156710		GCCGTCAGTGTCCCGGTACT	TTCTCCTCTGTGTGTAGGCA	104
Pgm1	66681	Pgm1-1	64067230	64093009	ACACTGGCAAGCCACTCCAG	ATCAGAGGGGAGGTTGAAGA	100
		Pgm1-2	64068330		TGAAGTGTCTGAGTTCAGTT	TACCATCAGAGGACAGAGGT	100
		Pgm1-3	64069480		CAGCCTGTGCTGCTCAAATT	GAATTGCAGTATGCTGAAAT	101
		Pgm1-4	64070380		GCTGCAAGTGTGATTTAAGA	TCTCTATGCTGAGCTTTCCC	100
		Pgm1-5	64072830		CCTAAAGAGCTAGGTGTTTC	GGCATACAAGGTGAAGCCAG	100
		Pgm1-6	64088597		CTTGCTCAGCCTGCTTTCCT	TTCTTAGTTAGCGATTGATGG	100
		Pgm1-7	64103842		TCACAACCCCAGCGCGTCCA	ATTAGCTGAAGTGAAGCCAC	97
		Pgm1-8	64106373		CCACAGGGCTGCCACAGCTC	ACTTCTGGGTTTGCTTAGCC	100
		Pgm1-9	64110523		GTGCTGTCCCTTTGTTCTGG	AAGACAAATTCTTCGTTGCT	92
Tat	234724	Tat-1	109983326	109991485	GATACACTGGAATAGGACAA	CCTAAGTGCGTGATCTAGTG	99
		Tat-2	109983726		TCAGCTTTAGGACCTCATCT	GCCATCTAAATCAACAGGAC	101
		Tat-3	109984226		GGAACACGGAGTTCAGCCTG	GGGTGCCCCAGCTCACTGAG	103
		Tat-4	109984926		GGAATGTACAAATGTGTAAG	ACAACCAACTGTAACTTCAG	100
		Tat-5	109985576		CCACCAGTGTTCCAATAGTC	TTCCTGTGTAAGGGAGTGAC	98
Tjp1	21872	Tjp1-1	65376920	65370836	AACTTCTACATTTTCCAGCA	AGTTGGAAACAAGCCTTCAC	98
		Tjp1-2	65377770		GCAGGCAAGGGTGGCAGAGG	TTGGTTCTTGGCAAGGACAG	98
		Tjp1-3	65378720		CTGGCCACTGAAAGGGGCCT	CACTTCTAACTGCCTGTTCC	100
		Tjp1-4	65379520		TACCGAGCTTGAAGCCTGGG	GGTCTGATCTTCCTGCTTCC	98
		Tjp1-5	65380170		GGATGTGCCATGGGGTAGTC	TGTTCTAGCGTCTGCCTGTC	99
		Tjp1-6	65370206		GTGCAGAATTCACCGGGCTC	ACTTTAATTTCAACTTTCAG	81
		Tjp1-7	65370595		ACCTGTTGCACGTCGCCTCC	GGAAGGCGGGAGGGCGGGCT	102
		Tjp1-8	65371495		CACAGACTTGTCTACTTTCT	AGTTGGGTATTGGCCAGGCC	93
		Tjp1-9	65343622		GTCCTTCAGCTGGCCCTCCT	TGCAATCTCTGGTGGAAGAG	95
		Tjp1-10	65342558		CTAAACAAGTATTAAGAGTA	CAGCAGCTAAGGAAGAGTGG	95
		Tjp1-11	65340013		CCTTACCAGGATTTGACTCT	GCTAGTTTAATAAGAAATAC	97
		Tjp1-12	65340463		CATATACTCTCCACTCATAG	TGGAACTGTATTGGTGTGAT	93
		Tjp1-13	65337034		TAACTATACCTTCAAGACAA	TTCGATTGGCCAGCCATATA	104
		Tjp1-14	65336545		GGACGTTCAGTAAGGTAGCC	ATGTCATTGACAGATGCAAA	97
		Tjp1-15	65336045		GCTGCTGTGGAGACTGCGTG	GTCGCTCGCATGACAGGCCA	96
		Tjp1-16	65329597		GGAAGCAAAGGCTCTTTGGC	TCCACCCAAAGCAGTGGAAG	94
		Tjp1-17	65328933		CCGTCTTCATGAGCTGAATT	ACCGAAACCTGTGTATGCTC	96
		Tjp1-18	65326251		TACTGACATACCCTGAGAAT	GGTGGAAATGATGTCGGAAT	104
		Tjp1-19	65324001		TCTGAGCCAGTATGGTCACT	GTGAACAATGTAGATTTCAC	97
		Tjp1-20	65322506		CAACCCTTTCATAAGCTGGG	TTCGAGGTCTTCGCAGCTCC	99
		Tjp1-21	65322283		CAATCTGATAGATATCTGGC	TCCTAAGACCTGTAACCATC	89
		Tjp1-22	65319161		ACCCCAGGCTACATCAGCAA	ATCAGGTAAGTTATTATAAG	101
		Tjp1-23	65318395		CTTATGAGAGCGTTCATATA	ACCCTGACTCTAAGCAAGGT	95
Tktl1	83553	Tktl1	74202791	74177290	GGTGCTAGAAGCTGAGGATA	TTTATATGGTACAGGAGATC	89
Trf	22041	Trf-1	103229845	103230216	GATCTCAGGAAGTTGTGACT	TATGGTATACGCGATGTTAG	109
		Trf-2	103230095		CTGGAAGCTGGGACTTCCAG	TGCTGGCCTGCGCTGCCCT	100
		Trf-3	103227952		GGCCATCAGGCGGAAGGACG	AATGGTGCGCAGTGTCAGAG	84
		Trf-4	103226892		GGCCGGCATCGTACACCCAA	TGCAATAAGTCTTTGGGACT	120
		Trf-5	103225993		TTACAGAAGAGCAAGCCAAT	AGACTTCCAGCTGAACCAGC	99
		Trf-6	103225090		ACAGCCTGGGCACAGTTGAC	AGCAGCTGTGTCCAGTTTCT	91
		Trf-7	103223597		GTGCTTGACAAAGGCCACAT	TTCTGGGACTCCTTGTTCAT	80
		Trf-8	103223010		GATCCGAGCCAGGTAGCAAT	CTTGCCGGAGAAGGCTGACA	100
		Trf-9	103219820		CAGGCACTAGACCACACTGG	TTGCTGTGTCTTCCTGTGTC	100
		Trf-10	103215867		GAGTGGGCCAATACACAGGT	TTGTTCTTCTGTCCAGATGA	93
		Trf-11	103215189		ATACCTTCGGTGTTATCCAG	CTCTTCTCCAAATCTGGACC	97
		Trf-12	103211927		GTGCCATCAGGGCAGAGCAA	GGTTCCACCTGGCGGATCCA	108
		Trf-13	103210558		CAGGTGTGGTACCCTCTGGA	GGAAGTGACTGCACCGGCAA	110
		Trf-14	103208928		CAGCGAAGACTACACCAGTT	CCACTGTGGTGGAGACAGAT	98
Ttr	22139	Ttr-1	20665157	20665439	CTGGCTGTATCTTCTCATTGTTGC	GGCTTTTATACCCCCTCCTTCC	232
		Ttr-2	20630050		TGCAGGCACTAGAACCGCTA	CAAATACAAGAGAATTCCAGG	81
		Ttr-3	20630350		CCTTTAATAGAAGTTGTCCA	GTATTGTACAAAATATTGGC	98
		Ttr-4	20630700		GGTTACAGCACAAAAGGTAC	ATAGACCACAGCCAGTAAAT	100
		Ttr-5	20640267		ACATTGCCAATGATAGGCCA	CTCTCCTTCCACTGTTGAAG	101
		Ttr-6	20640467		AGTCACAACATACACCCACA	GGGTCTGTGAATGTGTGAGT	99
		Ttr-7	20640967		AGAACTCATTCTGAAAGTGG	CCTTACACCACCAGATGATC	99
		Ttr-8	20641471		GAGGCTTCTGCCTACAGTGA	TGTCAGAGCCTATCACCTCC	102
		Ttr-9	20665212		TCTGTCTGCACATTTCGTAG	TGATTATTGACTTAGTCAAC	110
		Ttr-10	20666467		ATCCAAATGTCCTCTGATGG	CCAGGATCCCTCAGAGGTCT	103
		Ttr-11	20669892		TATGCGCACGCTTGTGTGATC	ACTCCTTCTACAAACTTCTC	101
		Ttr-12	20673658		CATCGCCACTACACCATCGCA	TCCTCCTGGGCTGAGTCTCTC	100
		Ttr-13	20674158		CAATCTGAAGGGCTGTAGAT	ACTTTTCAGTATTGTGATTG	83
Ugdh	22235	Ugdh-1	65435958	65427577	CAGCTCCAGCTAAGTCACGG	CCCTGCAGCTAGTCAGCCTA	100
		Ugdh-2	65436758		CAGGACCCATATCAGAGGAC	TATGCATACAGATGTCTGTG	100
		Ugdh-3	65438158		TGTGTACTCTGGTATATGGC	GGTGGACCTAACATCCTATG	99
		Ugdh-4	65439308		CATGCCCTGTAATAGGTAGG	TGACCTGGGACAAGGGACTG	100
		Ugdh-5	65440558		TAGCAGCATTGATGTTTGGG	TGACAGGGTTGCTGCTGATG	97
		Ugdh-6	65444108		GATTATTCCTGGGGTAAAGG	TTTCTCTGGCCACTATTTGG	98
		Ugdh-7	65422570		CTGGACATGTTAGTAACCTA	AGAATTGGGAATAAGTTTCT	99
		Ugdh-8	65413897		TATCAGACAGACACTGGCTA	GTCTTCAGGACCCACCTAAC	97
To characterize a panel of hepatic genes in this study using ChIP-qPCR, we tested 34 candidate hepatic genes based on published data (MacIsaac KD et al, PLoS Comput Biol. 2010, Landolin JM et al, Genome Res. 2010, Zheng R et al, PLoS One. 2013). We designed PCR primer pairs for 205 sites located in the 34 genes to identify 3TF-binding loci.
