# Supplementary material for: Baf60b-mediated ATM-p53 activation blocks cell identity conversion by sensing chromatin opening
Source: Cell Res. 2017 Mar 17;27(5):642–56. doi: 10.1038/cr.2017.36 (PMC5520852; doi:10.1038/cr.2017.36)
Supplement: Supplementary information, Table S2 — 3TF-binding at candidate sites as determined by the ChIP assay [file cr201736x19.xlsx]

## Sheet: 工作表1
Extended Data Table S2 3TF-binding at candidate sites as determined by the ChIP assay
Analyzed Sites	IgG	Foxa3-2d	Gata4-2d	Hnf1a-2d
Aat
Aat-1	0.00136156	0.203277	0.121602	0.145677
Aat-2	0.00257483	0.272579	0.117087	0.111175
Aat-3	UD	0.12441	0.120047	0.0953353
Aat-4	0.0796573	0.123802	0.116045	0.121399
Aat-5	0.00675616	0.0717013	0.246969	0.130084
Abca3
Abca3-1	UD	0.282256	0.0878213	0.0618176
Abca3-2	0.0364909	0.381607	0.302592	0.00799339
Abca3-3	0.122407	1.16169	2.67448	3.77291
Abca3-4	0.00557899	0.264265	0.110807	0.240012
Acsl1
Acsl1-1	UD	0.254529	0.0558472	0.00974038
Acsl1-2	UD	0.163501	0.0795376	0.0889086
Acsl1-3	UD	0.19991	0.0795376	0.102116
Acsl1-4	0.0251353	0.555499	0.251529	1.37354
Acsl1-5	0.0171603	0.22954	0.0470331	0.107054
Acsl1-6	UD	0.789829	0.145269	0.0456732
Acsl1-7	0.0171841	0.476642	0.0340073	0.0710476
Acsm4
Acsm4-1	UD	0.323253	0.0919266	0.150406
Acsm4-2	0.00926084	0.0741732	0.46723	0.0753095
Acsm4-3	0.0174026	0.201573	0.131583	0.0812038
Acsm4-4	0.0101496	0.223846	0.612742	0.291563
Acsm4-5	0.0172561	0.389473	0.095248	0.0523099
Afp
Afp-1	0.00216143	0.116551	0.154898	0.160802
Afp-2	0.0127117	0.253536	0.202056	0.176382
Afp-3	0.0171074	0.758723	0.232254	0.250004
Afp-4	0.147083	0.152565	0.0649048	0.136056
Afp-5	UD	0.159815	0.0992258	0.0589629
Afp-6	UD	0.088106	0.0443501	0.0659145
Afp-7	0.37425	0.153206	0.302394	1.10469
Afp-8	0.0025802	0.36618	0.136793	0.0986872
Afp-9	UD	0.201366	0.0221557	0.0376657
Afp-10	0.0824361	0.139333	0.0709645	0.0230861
Afp-11	UD	0.108852	0.0965334	0.0240139
Afp-12	0.00216143	0.0664403	0.0990985	0.174879
Afp-13	0.0564961	0.286767	0.100841	0.052931
Afp-14	0.00569464	0.293376	0.0588741	0.014584
Afp-15	0.0102881	0.490113	1.16103	0.844885
Afp-16	0.00216671	0.0960058	0.0635696	0.0196942
Afp-17	0.0878506	0.204964	0.0307409	0.0836593
Agt
Agt-1	0.0129744	0.414857	0.358213	0.0477499
Agt-2	UD	0.337884	0.117173	0.00815835
Agt-3	UD	0.0756971	0.0663957	0.0753379
Agt-4	UD	0.167175	0.126336	0.0620896
Agt-5	UD	0.564037	0.217826	0.0459311
Aldh16a1
Aldh16a1-1	UD	0.0332126	0.126136	0.0325067
Aldh16a1-2	UD	0.522238	0.0011059	0.0566683
Aldh16a1-3	0.00427432	0.240584	0.297927	0.165799
Aldob
Aldob-1	0.00553394	0.475634	0.235327	0.226945
Aldob-2	0.108285	0.203021	0.100016	0.0592784
Aldob-3	UD	0.0894532	0.097127	0.0414805
Aldob-4	0.0169393	1.0264	0.396517	0.249863
Aldob-5	0.0112784	0.554031	0.201525	0.561365
Aldob-6	UD	0.0797506	0.0708146	0.0333358
C3
C3-1	UD	0.209291	0.167156	0.0524066
C3-2	0.0184785	0.269318	0.227094	0.0683175
C3-3	0.00338827	0.353831	0.230986	0.115454
C3-4	UD	0.13969	0.196348	0.0636106
CDH1
CDH1-1	0.00301208	0.275239	0.0958675	0.195421
CDH1-2	0.0259255	0.286102	0.323043	0.243717
CDH1-4	0.0443018	0.213724	0.246705	0.298283
CDH1-5	0.00502653	0.439968	0.151551	0.126829
CDH1-6	0.0124304	0.549683	0.875032	0.729135
CDH1-7	0.0158274	0.216622	0.0655999	0.121625
CDH1-8	0.00301208	0.245159	0.203529	0.234555
CDH1-9	0.0608507	0.452138	0.928689	1.05086
CDH1-11	0.0901208	0.388331	0.264694	0.419516
CDH1-12	0.00301208	0.136332	0.207291	0.127897
Cp
Cp-1	0.0344997	0.160698	0.132108	0.048896
Cp-2	0.120024	0.154399	0.1209	0.0518205
Cp-3	0.0245797	0.21522	0.14217	0.0619926
Cp-4	UD	0.239724	0.0333025	0.0518205
Cp-5	UD	0.845921	0.133026	0.121414
Cp-6	0.00344997	1.38997	0.151417	0.0528152
Cyp2D22
Cyp2D22-1	0.12777	0.136379	0.151619	0.38225
Cyp2D22-2	0.00947914	0.383803	0.276684	0.319004
Cyp2D22-3	0.025654	0.395848	0.377227	0.769225
Cyp2D22-4	0.00400823	0.244812	0.165793	0.205974
Cyp2D22-5	UD	0.164047	0.0787186	0.122868
Cyp2D22-6	0.0515234	0.10672	0.249139	0.164461
Cyp2D22-7	0.00941818	0.46411	0.172568	0.255196
Cyp2D22-8	0.0392716	0.225875	0.221988	0.199401
Cyp2D22-10	0.0582057	0.284382	0.306648	0.325514
Cyp2D22-11	UD	0.60885	0.158514	0.141264
Cyp2D26
Cyp2D26-1	0.0329954	0.394222	0.20793	0.235741
Cyp2D26-2	0.0136458	0.392753	0.346753	0.3582
Cyp2D26-3	0.0104395	0.206324	0.14258	0.170951
Cyp2j5
Cyp2j5	UD	0.61202	0.396507	0.427381
Cyp2u1
Cyp2u1	0.00361498	0.3647	0.100226	0.0620058
EpCam
EpCam-1	0.00363628	0.0947935	0.127677	0.221118
EpCam-2	0.00363628	0.590602	0.310033	0.388301
EpCam-3	0.0857144	0.408948	0.239752	0.25557
EpCam-4	0.0734689	0.25704	0.233347	0.205064
EpCam-5	0.0112089	0.426419	0.175108	0.195929
EpCam-6	0.0763628	0.384523	0.221108	0.179748
Fasn
Fasn-1	8.10055e-05	0.154652	0.117725	0.0426793
Fasn-2	UD	1.93025	0.144132	0.0396668
Fasn-3	UD	0.210949	0.152017	0.0541641
Fasn-4	UD	0.243842	0.163894	0.0849424
FOG2
FOG2	UD	0.0211294	0.0765516	0.0172516
Foxa2
Foxa2-1	0.050216	0.209241	0.106654	0.0765852
Foxa2-2	0.00600541	0.282322	0.0732628	0.0512143
Foxa2-3	UD	0.150396	0.109877	0.0702143
Foxa2-4	0.0366515	0.057017	0.159628	0.054887
Foxa2-5	UD	0.452649	0.0316093	0.0309826
Foxa2-6	UD	0.532465	0.128692	0.0692465
Foxa2-7	0.0191237	0.498459	0.196841	0.0317181
Foxa2-8	UD	0.372632	0.136659	0.110336
Foxa2-9	0.0600541	0.149101	0.128026	0.135626
Gc
Gc	1.16871	1.52626	0.217885	0.289231
Gnpnat1
Gnpnat1-1	0.0137401	0.570751	0.142614	0.111281
Gnpnat1-2	0.00863151	0.0620308	0.0328936	0.00861446
Gnpnat1-3	UD	0.277282	0.0977418	0.0298206
Gnpnat1-4	0.00863151	0.418764	0.193092	0.0695064
Gnpnat1-5	0.0276545	0.22849	0.151733	0.0571737
Gnpnat1-6	UD	0.155517	0.110045	0.0323842
Gnpnat1-7	0.00569832	0.248216	0.233594	0.310541
Gnpnat1-8	UD	0.19932	0.0964059	0.061811
Hao3
Hao3	0.234856	0.253258	0.773679	0.411704
Hgfac
Hgfac	UD	0.152672	0.595042	0.924679
Hmgcr
Hmgcr-1	0.00684026	0.146771	0.245151	0.0244343
Hmgcr-2	0.00091544	0.0515338	0.163105	0.0627593
Hmgcr-3	UD	0.101595	0.057405	0.00226846
Hmgcr-4	0.000163581	0.123629	0.187882	0.0414251
Hmgcr-5	0.0684026	0.159428	0.0677952	0.00226846
Hmgcr-6	UD	0.173158	0.119696	0.0196858
Hmgcr-7	UD	0.223611	0.124551	0.018603
Nr1h4
Nr1h4	0.0463898	0.133575	0.0590843	0.155022
Pcsk9
Pcsk9	UD	2.97577	0.0288224	0.151867
Pgd
Pgd-1	0.0766796	0.26074	0.1191	0.0473436
Pgd-2	0.0142956	0.144652	0.136595	0.235096
Pgd-3	0.0169445	0.233787	0.0567904	0.118875
Pgd-4	0.0012536	0.0678372	0.0562773	0.0487589
Pgd-5	UD	0.17364	0.0968663	0.0773875
Pgm1
Pgm1-1	0.0292196	0.121005	0.0760145	0.229705
Pgm1-2	0.0224001	0.145954	0.0382478	0.0765597
Pgm1-3	0.0224001	0.122414	0.0877487	0.0796468
Pgm1-4	UD	1.28379	0.111469	0.067441
Pgm1-5	0.0044693	0.0915036	0.284748	0.159994
Pgm1-6	0.0436956	0.291717	0.0784392	0.0834191
Pgm1-7	0.0459774	0.106342	0.248739	0.18064
Pgm1-8	0.0345131	0.19444	0.156302	0.107712
Pgm1-9	0.0282434	0.153634	0.0889027	0.0767562
Tat
Tat-1	0.0322456	0.275469	0.236665	0.0770001
Tat-2	UD	0.537029	0.380298	0.188807
Tat-3	0.00894056	0.208065	0.185946	0.123208
Tat-4	UD	0.305935	0.218024	0.196283
Tat-5	0.00329411	0.161436	0.18065	0.145693
Tjp
Tjp1-1	UD	0.0892807	0.124743	0.0297327
Tjp1-2	UD	0.279433	0.510737	0.598854
Tjp1-3	UD	0.12932	0.0548971	0.0398505
Tjp1-4	0.135506	0.167774	0.248691	0.646532
Tjp1-5	0.00170292	0.0511278	0.0800544	0.149948
Tjp1-6	UD	0.255735	0.0419837	0.00932748
Tjp1-7	0.0134182	1.11687	4.20061	5.81491
Tjp1-8	0.0292071	1.07402	0.46614	0.530382
Tjp1-9	0.0106457	0.172336	0.0455843	0.0140885
Tjp1-10	UD	0.0212406	0.136167	2.07707
Tjp1-11	UD	0.497252	0.327228	0.582767
Tjp1-12	UD	0.238234	0.0526768	0.0654512
Tjp1-13	0.00371398	0.140507	0.028228	0.0128876
Tjp1-14	UD	0.225858	0.0918838	0.0395382
Tjp1-15	0.043424	0.129546	0.442335	0.492951
Tjp1-16	0.0147068	0.075962	0.0262436	0.075227
Tjp1-17	UD	0.184578	0.204035	0.0279136
Tjp1-18	0.0157414	0.245406	0.0378343	0.164179
Tjp1-19	0.0372842	0.0798114	0.0253027	0.192685
Tjp1-20	0.146737	0.407652	0.170499	0.197962
Tjp1-21	UD	0.273297	0.0894482	0.0112829
Tjp1-22	UD	0.29894	0.0125155	0.0635425
Tjp1-23	UD	0.101814	0.0746968	0.0323942
Tktl1
Tktl1	UD	0.538907	0.0558221	0.21807
Trf
Trf-1	0.117466	0.436044	0.111793	0.157363
Trf-2	0.00181895	0.426978	0.437875	0.524769
Trf-3	UD	UD	0.138103	0.0977447
Trf-4	UD	0.00443817	0.0952968	0.0118851
Trf-5	0.00181895	0.0953674	0.0347997	0.140717
Trf-6	0.00443817	0.184391	0.0778145	0.13803
Trf-7	0.019103	0.312841	0.149348	0.0451315
Trf-8	0.0198929	0.102401	0.0529278	0.177037
Trf-9	0.0311013	0.707424	0.118349	0.239364
Trf-10	0.0128617	0.351133	0.104101	0.0334171
Trf-11	0.0607364	0.0885599	0.0880959	0.154631
Trf-12	0.00181895	UD	0.0359977	0.14605
Trf-13	0.00181895	UD	0.089424	0.620398
Trf-14	0.0108723	0.177548	0.0257743	0.0748913
Ttr
Ttr-1	UD	0.723712	0.141966	0.294208
Ttr-2	0.00596313	0.4546	0.192252	0.137659
Ttr-3	0.00417706	0.505648	0.234572	0.185293
Ttr-4	UD	0.170754	0.192672	0.221581
Ttr-5	0.0354866	0.27611	0.1333	0.194356
Ttr-6	0.011242	0.563417	0.270862	0.273113
Ttr-7	0.031541	0.202549	0.287667	0.262198
Ttr-8	0.0660204	0.469529	0.194064	0.206511
Ttr-9	0.0126398	0.696359	0.162729	0.0672833
Ttr-10	0.0800073	0.423834	0.185834	0.0627847
Ttr-11	UD	0.324113	0.131636	0.137188
Ttr-12	0.00577989	0.0283418	0.00311989	0.0544215
Ttr-13	0.00353493	0.172813	0.106046	0.0359026
Ugdh
Ugdh-1	0.439503	0.489002	0.0281029	0.131713
Ugdh-2	0.0221278	0.352706	0.0434547	0.10576
Ugdh-3	0.110546	0.823498	0.0511531	0.012316
Ugdh-4	0.0156945	0.161286	0.136527	0.0569564
Ugdh-5	UD	0.453341	0.12475	0.102933
Ugdh-6	UD	0.278813	0.0519303	0.142769
Ugdh-7	UD	0.194399	0.113252	0.031057
Ugdh-8	UD	0.0920459	0.111366	0.031057
By the ChIP-qPCR assay, we found 81 sites with enriched 3TF-binding in 30 out of the 34 candidate genes (highlighted in pink). 32 sites were selected (see Extended Data Table S3) because they locate distantly from each other.
