# Supplementary material for: Baf60b-mediated ATM-p53 activation blocks cell identity conversion by sensing chromatin opening
Source: Cell Res. 2017 Mar 17;27(5):642–56. doi: 10.1038/cr.2017.36 (PMC5520852; doi:10.1038/cr.2017.36)
Supplement: Supplementary information, Table S3 — Chromatin opening, p-ATM binding and Baf60b binding to hepatic gene sites [file cr201736x20.xlsx]

## Sheet: 工作表1
Extended Data Table S3 Chromatin opening, p-ATM binding and Baf60b binding to hepatic gene sites
Analyzed Sites	MNase Assay				MNase Assay				Average			SD
	GFP				3TF				GFP	3TF		GFP	3TF
Aat-1	1.0089	0.9913	0.9743		0.1608	0.0243	0.0227		0.9915	0.0693		0.0173	0.0793
Aat-5	0.8287	1.2296	1.2241		0.129	0.0181	0.0172		1.0941	0.0548		0.2299	0.0643
Abca3-3	0.9641	NA	NA		0.0907	NA	NA		0.9641	0.0907		NA	NA
Acsl1-6	1.025	1.0339	1.0748		0.1142	0.0123	0.0087		1.0446	0.0451		0.0266	0.0599
Acsm4-4	1.0126	1.0945	1.05		0.0481	0.2192	0.1723		1.0524	0.1465		0.041	0.0884
Acsm4-2	1.1685	1.0178	1.038		0.1395	0.0201	0.0196		1.0748	0.0597		0.0818	0.0691
Afp-15	1.0645	0.9815	1.0448		0.0349	0.3099	0.3703		1.0303	0.2384		0.0434	0.1788
Agt-5	0.7331	1.1178	1.1706		0.1167	0.0115	0.0082		1.0072	0.0455		0.2389	0.0617
Aldh16a1-3	0.673	1.0168	1.093		0.0829	0.0071	0.006		0.9276	0.032		0.2238	0.0441
Aldh16a1-2	0.7581	1.198	1.2226		0.1087	0.0044	0.0063		1.0596	0.0398		0.2614	0.0597
Aldob-5	1.0724	1.0147	1.1204		0.0958	0.0648	0.0769		1.0692	0.0792		0.0529	0.0156
C3-2	1.0001	0.9859	1.2397		0.0977	0.1077	0.1132		1.0752	0.1062		0.1426	0.0078
CDH1-9	1.0409	1.1023	1.1924		0.0122	0.3541	0.3555		1.1119	0.2406		0.0762	0.1978
Cp-6	0.9677	0.995	0.977		0.0719	0.0274	0.026		0.9799	0.0418		0.0139	0.0261
EpCam-2	1.1565	1.2504	1.4528		0.0872	0.0163	0.0225		1.2866	0.042		0.1514	0.0393
Fasn-2	1.0678	1.0705	1.1196		0.0749	0.0073	0.283		1.086	0.1217		0.0291	0.1437
Foxa2-8	1.1241	1.026	1.1352		0.0551	0.3272	0.2539		1.0951	0.2121		0.0601	0.1408
Gnpnat1-1	NA	1.2408	0.3668		NA	1.0231	0.1919		0.8038	0.6075		0.618	0.5877
Gnpnat1-4	0.6556	0.6877	0.8012		0.11	0.0523	0.044		0.7149	0.0688		0.0765	0.0359
Hgfac	1.1109	1.1935	1.3808		0.0954	0.0343	0.0191		1.2284	0.0496		0.1383	0.0404
Hmgcr-1	0.9579	0.9981	1.0236		0.0788	0.0621	0.0778		0.9932	0.0729		0.0332	0.0094
Hmgcr-2	1.039	1.1119	1.2263		0.1463	0.0125	0.0624		1.1257	0.0737		0.0944	0.0676
Pgd-5	0.881	1.1459	1.3694		0.1123	0.0086	0.0065		1.1321	0.0425		0.2445	0.0605
Pgd-2	0.9762	1.1918	1.4844		0.1564	0.0188	0.0148		1.2175	0.0633		0.2551	0.0806
Pgm1-5	1.0889	1.053	1.0128		0.1668	0.0209	0.0292		1.0516	0.0723		0.0381	0.0819
Tat-4	1.1713	1.3074	1.3117		0.1311	0.0161	0.0144		1.2635	0.0539		0.0798	0.0669
Tjp-7	1.1511	0.9688	0.9968		0.096	0.0271	0.0311		1.0389	0.0514		0.0982	0.0387
Trf-2	1.077	1.0414	1.0217		0.0449	0.5002	0.5513		1.0467	0.3655		0.028	0.2788
Trf-13	0.8302	1.187	1.2806		0.1466	0.0195	0.0221		1.0993	0.0627		0.2377	0.0726
Ttr-1	1.0412	1.0779	1.1047		0.0853	0.0471	0.0596		1.0746	0.064		0.0319	0.0195
Ttr-2	1.0042	1.0601	1.0577		0.1604	0.0083	0.0058		1.0407	0.0582		0.0316	0.0886
Ugdh-3	0.9555	1.1028	1.3483		0.1479	0.0048	0.0059		1.1355	0.0529		0.1984	0.0823
CD33-1	1.0356	1.1947	1.3764		0.8529	0.8421	1.0986		1.2022	0.9312		0.1705	0.1451
CD33-2	1.1674	0.9523	1.0847		0.9908	0.9126	1.1382		1.0681	1.0139		0.1085	0.1145
CD3e	1.0239	1.0166	1.16		1.2055	0.9697	0.9997		1.0669	1.0583		0.0808	0.1284
CD4-1	1.0859	1.2527	0.806		0.9628	0.9505	0.2798		1.0482	0.731		0.2257	0.3908
Cdx	1.0908	1.1289	1.1136		1.0639	1.0398	1.0859		1.1111	1.0632		0.0192	0.023
Ins1	1.0177	1.0383	0.8563		0.8777	0.7351	1.102		0.9708	0.9049		0.0997	0.1849
Mef2c-2	0.9811	0.8003	0.8142		0.7994	1.0133	0.7784		0.8652	0.8637		0.1006	0.13
MS4a1	1.0095	0.9976	1.1284		0.7768	1.1036	1.1047		1.0452	0.995		0.0724	0.189
Myt1l-1	1.1464	0.9352	0.3045		0.7541	0.7816	0.3296		0.7954	0.6218		0.438	0.2534
Neurod1-1	1.3226	1.0789	1.2302		1.0841	0.9987	1.1321		1.2106	1.0716		0.123	0.0676
Neurod1-2	1.2205	0.9956	1.1475		0.8803	0.6145	0.8913		1.1212	0.7954		0.1147	0.1567
Tbx5-1	0.9	0.7342	1.1079		0.61	0.8516	0.8864		0.914	0.7827		0.1873	0.1506
Slc36a2	1.036	1.0543	1.0176		0.7554	0.7797	1.0382		1.036	0.8578		0.0183	0.1567
chr2-163429521	1.051	1.0024	0.8746		0.7804	0.7021	1.3401		0.976	0.9408		0.0911	0.348
chr5-90109049	1.0064	1.3074	1.2936		1.0234	0.9955	1.0262		1.2025	1.015		0.1699	0.017
chr8-106487097	0.9547	1.046	1.105		0.7691	0.9496	1.0421		1.0353	0.9203		0.0757	0.1388
chr9-102427765	1.1047	1.0013	0.9238		0.9152	0.9049	1.0458		1.0099	0.9553		0.0908	0.0785
Analyzed Sites	ChIP assay (‰)								Average			SD
	H3K9ac-GFP				H3K9ac-3TF				H3K9ac-GFP	H3K9ac-3TF		H3K9ac-GFP	H3K9ac-3TF
Aat-1	0.0289834	0.0848	0.0761		0.236685	0.8487	0.8966		0.0632945	0.660662		0.030031	0.367955
Aat-5	0.0282664	0.0533	0.039		0.334971	0.4254	0.3209		0.0401888	0.360424		0.0125591	0.0567092
Abca3-3	NA	NA	NA		NA	NA	NA		NA	NA		NA	NA
Acsl1-6	0.0179242	0.4061	0.4716		0.218567	1.2331	1.5387		0.298541	0.996789		0.245218	0.691064
Acsm4-4	0.0720761	0.3806	0.2996		0.369675	0.591	0.5924		0.250759	0.517692		0.159956	0.128188
Acsm4-2	0.0290843	0.2444	0.2808		0.466688	4.7809	3.2113		0.184761	2.81963		0.136043	2.18361
Afp-15	0.171247	1.6083	1.1323		2.65334	3.6712	3.9199		0.970616	3.41481		0.732043	0.671074
Agt-5	0.0169872	0.1611	0.1414		0.118151	0.8655	0.8519		0.106496	0.61185		0.07814	0.42761
Aldh16a1-3	0.0556746	0.2137	0.285		0.447167	2.8212	2.5892		0.184792	1.95252		0.117364	1.30883
Aldh16a1-2	0.981635	1.606	1.7456		11.5145	8.3708	8.0328		1.44441	9.30603		0.406809	1.92004
Aldob-5	0.0643298	0.1366	0.1501		0.616753	1.2974	1.2638		0.11701	1.05932		0.046119	0.38364
C3-2	0.052698	0.2492	0.2551		0.488256	1.4775	1.1106		0.185666	1.02545		0.115191	0.500089
CDH1-9	0.0798166	0.2908	0.454		0.416875	1.1377	0.8533		0.274872	0.802625		0.187599	0.363075
Cp-6	0.345077	0.3148	0.2209		2.52935	7.0956	6.3121		0.293592	5.31235		0.0647479	2.44178
EpCam-2	0.580276	0.3678	0.5269		4.22864	5.3734	5.2087		0.491659	4.93691		0.110535	0.618885
Fasn-2	0.397122	0.1279	0.1459		2.27577	4.3386	3.097		0.223641	3.23712		0.150509	1.03853
Foxa2-8	0.0587557	0.0809	0.078		0.378767	0.4972	0.502		0.0725519	0.459322		0.0120355	0.0698039
Gnpnat1-1	0.637143	0.3098	0.3556		3.64206	5.1105	6.4453		0.434181	5.06595		0.177256	1.40215
Gnpnat1-4	0.152448	0.1806	0.9654		1.97318	1.2302	1.5361		0.432816	1.57983		0.461446	0.373414
Hgfac	0.114545	0.7531	0.7647		1.24548	1.9938	2.2898		0.544115	1.84303		0.372064	0.538238
Hmgcr-1	0.11982	0.1422	0.1202		0.929751	1.7516	2.0714		0.127407	1.58425		0.0128129	0.588935
Hmgcr-2	0.0446718	0.0361	0.2514		0.459573	2.8022	2.4015		0.110724	1.88776		0.121904	1.25297
Pgd-5	0.157539	0.1092	0.5588		1.37644	5.1091	4.4042		0.27518	3.62991		0.246809	1.98313
Pgd-2	0.115942	0.2683	0.4516		1.02485	1.432	1.2709		0.278614	1.24258		0.168067	0.205045
Pgm1-5	0.0348985	0.022	0.0198		0.333043	2.0267	1.9367		0.0255662	1.43215		0.00815653	0.952916
Tat-4	0.0148686	0	0.0486		0.183068	1.0521	1.3819		0.0317343	0.872356		0.0238517	0.619298
Tjp-7	0.560749	1.1386	1.6586		5.87042	2.4057	2.6291		1.11932	3.63507		0.54918	1.93909
Trf-2	0.100873	0.4169	0.4824		0.531947	1.4675	1.4893		0.333391	1.16292		0.204012	0.546544
Trf-13	0.0557485	1.199	0.8043		0.803947	3.1199	2.5699		0.686349	2.16458		0.580681	1.21001
Ttr-1	0.210525	0.4292	0.4797		4.15893	1.4283	1.4813		0.373142	2.35618		0.143076	1.56146
Ttr-2	UD	0.1271	0.1986		0.160299	0.7729	0.618		0.16285	0.517066		0.0505581	0.318529
Ugdh-3	0.0818103	0.3226	NA		1.01152	2.7726	2.7663		0.202205	2.18347		0.170264	1.01494
CD33-1	0.0634	0.12	0.1526		0.0009	0.034	0.0604		0.112	0.0317		0.0451	0.0298
CD33-2	0.0325	0.0818	0.0347		NA	0.0744	0.0764		0.0497	0.0754		0.0278	0.0014
CD3e	0.22119	0.194341	0.228997		NA	NA	NA		0.214843	NA		0.0181788	NA
CD4-1	0.0393	0.055	0.0233		0.0583	0.0518	0.1422		0.0392	0.0841		0.0159	0.0504
Cdx	NA	0.00503163	NA		NA	NA	NA		0.00503163	NA		NA	NA
Ins1	0.246682	0.215869	0.0944915		0.272533	0.295205	0.295205		0.185681	0.287648		0.080461	0.0130899
Mef2c-2	0.1065	0.103	0.0957		0.0363	0.0423	0.0339		0.1017	0.0375		0.0055	0.0043
MS4a1	0.101477	0.119842	NA		0.0275523	0.0298859	0.0298859		0.11066	0.0291081		0.012986	0.00134731
Myt1l-1	0.1854	0.1801	0.1928		0.0497	0.0409	0.0438		0.1861	0.0448		0.0064	0.0045
Neurod1-1	0.0004	0.0323	0.0586		NA	NA	0.0003		0.0305	0.0003		0.0291	NA
Neurod1-2	0.0212	0.0083	0.027		NA	0.0029	NA		0.0188	0.0029		0.0095	NA
Tbx5-1	0.1818	0.3563	0.1561		0.1069	0.0751	0.0548		0.2314	0.0789		0.109	0.0263
Slc36a2	NA	NA	0.0151753		NA	NA	NA		0.0151753	NA		NA	NA
chr2-163429521	0.0764011	0.283416	0.076795		0.521986	0.379472	0.379472		0.145537	0.426977		0.119407	0.0822809
chr5-90109049	0.0494332	0.0934457	0.091764		0.108834	0.175257	0.175257		0.0782143	0.153116		0.0249394	0.0383496
chr8-106487097	0.050692	0.046647	0.0142801		0.00797862	0.00873081	0.00873081		0.0372063	0.00848008		0.0199575	0.000434277
chr9-102427765	NA	NA	0.174802		0.0199674	0.00377087	0.00377087		0.174802	0.00916972		NA	0.00935109
Analyzed Sites	ChIP assay (‰)								Average			SD
	p-ATM-GFP				p-ATM-3TF				p-ATM-GFP	p-ATM-3TF		p-ATM-GFP	p-ATM-3TF
Aat-1	0.0315	0.019	0.0766		0.5299	0.4221	0.3972		0.0423	0.4497		0.0303	0.0706
Aat-5	0.0186	0.0386	0.0654		0.7425	0.7458	0.6956		0.0408	0.728		0.0235	0.0281
Abca3-3	NA	NA	NA		NA	NA	NA		NA	NA		NA	NA
Acsl1-6	0.0533	0.0257	0.0534		0.3152	0.3756	0.3974		0.0441	0.3627		0.0159	0.0426
Acsm4-4	0.1344	0.4142	0.2734		1.9462	1.7447	1.1351		0.274	1.6087		0.1399	0.4223
Acsm4-2	0.0342	0.0326	0.0594		0.6522	0.5859	0.3889		0.0421	0.5423		0.015	0.137
Afp-15	0.3774	0.9969	0.8296		1.1595	1.8399	1.3016		0.7346	1.4337		0.3205	0.3589
Agt-5	0.0258	0.021	0.0322		0.5768	0.5516	0.4735		0.0263	0.5339		0.0056	0.0539
Aldh16a1-3	0.0352	0.0726	0.078		0.3497	0.3432	0.3027		0.0619	0.3319		0.0233	0.0255
Aldh16a1-2	0.0495	0.0685	0.0296		0.3442	0.3562	0.3199		0.0492	0.3401		0.0195	0.0185
Aldob-5	0.1939	0.1963	0.2559		1.6324	1.1743	1.9802		0.2154	1.5956		0.0352	0.4042
C3-2	0.0414	0.0889	0.0794		0.3746	0.3632	0.2185		0.0699	0.3187		0.0252	0.087
CDH1-9	0.1074	0.3337	0.4959		0.3293	0.761	1.253		0.3123	0.7811		0.1951	0.4622
Cp-6	0.0054	0.054	0.0248		0.1787	0.157	0.2724		0.0281	0.2027		0.0244	0.0613
EpCam-2	0.0122	0.0534	0.0619		0.0948	0.1975	0.124		0.0425	0.1388		0.0266	0.0529
Fasn-2	0.0419	0.0536	0.0244		0.4085	0.4498	0.1524		0.04	0.3369		0.0147	0.1611
Foxa2-8	0.0274	0.0763	0.0724		0.8014	0.807	0.8124		0.0587	0.807		0.0272	0.0055
Gnpnat1-1	0.2841	0.0784	0.09		1.4711	0.6625	0.7863		0.1508	0.9733		0.1156	0.4355
Gnpnat1-4	0.1128	0.042	0.0859		0.5111	0.1297	0.9452		0.0802	0.5287		0.0357	0.4081
Hgfac	0.0316	0.0863	0.0825		0.1768	0.2696	0.9225		0.0668	0.4563		0.0305	0.4064
Hmgcr-1	0.0644	0.0351	0.0451		0.3353	0.2459	0.5188		0.0482	0.3667		0.0149	0.1391
Hmgcr-2	0.0459	0.0164	0.0024		0.4053	0.3882	0.0364		0.0216	0.2766		0.0222	0.2082
Pgd-5	0.0491	0.0115	0.0445		0.19	0.1805	0.1623		0.035	0.1776		0.0205	0.0141
Pgd-2	0.0597	0.0278	0.036		0.3416	0.3241	0.7565		0.0412	0.474		0.0165	0.2448
Pgm1-5	0.0345	0.0091	0.0053		0.2574	0.0641	0.064		0.0163	0.1285		0.0159	0.1116
Tat-4	0.0067	0.0249	NA		0.0194	0.112	0.0993		0.0158	0.0769		0.0128	0.0502
Tjp-7	0.6121	0.7202	0.6878		3.2557	3.3156	3.0504		0.6734	3.2073		0.0555	0.1391
Trf-2	0.073	0.0619	0.0795		0.2857	0.9294	0.7921		0.0715	0.6691		0.0089	0.339
Trf-13	0.1902	0.0362	0.056		0.5241	0.5902	0.2775		0.0941	0.4639		0.0838	0.1648
Ttr-1	0.0288	0.0076	0.0059		0.1292	0.0574	0.8953		0.0141	0.3606		0.0128	0.4644
Ttr-2	0.0011	0.0027	NA		0.0091	0.0433	0.0327		0.0019	0.0283		0.0012	0.0175
Ugdh-3	0.0109	NA	0.0124		0.2742	0.1816	0.2446		0.0116	0.2335		0.0011	0.0473
CD33-1	0.0179	0.0186	0.0152		0.0566	0.0243	0.0123		0.0172	0.0311		0.0018	0.0229
CD33-2	0.0413	0.0541	0.0961		0.082	0.1633	0.0784		0.0639	0.1079		0.0287	0.048
CD3e	NA	NA	0.108399		0.0722045	0.0225787	0.120774		0.108399	0.0718524		NA	0.0490986
CD4-1	0.0244	0.0105	0.008		0.131	0.0219	NA		0.0143	0.0764		0.0089	0.0772
Cdx	NA	0.0389217	NA		0.0196925	NA	NA		0.0389217	0.0196925		NA	NA
Ins1	0.00735892	0.0776016	0.123186		0.0121436	0.0431774	0.128925		0.069382	0.0614154		0.0583491	0.0604892
Mef2c-2	0.02	0.006	0.0054		0.0777	0.0078	0.0078		0.0105	0.0311		0.0083	0.0404
MS4a1	0.0711307	0.147659	NA		0.0945695	0.231808	0.04209		0.109395	0.122822		0.0541139	0.0979636
Myt1l-1	0.0167	0.0101	0.0221		0.0527	0.0137	0.0116		0.0163	0.026		0.006	0.0231
Neurod1-1	NA	0.0009	0.0497		0.0407	NA	0.0401		0.0253	0.0404		0.0345	0.0005
Neurod1-2	NA	0.0101	0.0193		0.0694	0.0236	0.0189		0.0147	0.0373		0.0066	0.0279
Tbx5-1	0.0108	0.0361	0.0355		0.0608	0.049	0.0415		0.0275	0.0505		0.0144	0.0097
Slc36a2	0.00188089	NA	NA		0.00386291	NA	0.000735566		0.00188089	0.00229924		NA	0.00221136
chr2-163429521	0.00949354	0.0755723	0.00982572		0.0246846	0.0811571	0.0344886		0.0316305	0.0467768		0.0380551	0.0301751
chr5-90109049	0.0330824	0.0429462	0.0923076		NA	0.158361	0.126617		0.0561121	0.142489		0.0317319	0.022447
chr8-106487097	0.000588238	0.00103588	0.000498392		0.00192357	0.00221962	0.00131617		0.000707504	0.00181979		0.000287909	0.00046058
chr9-102427765	NA	0.00476608	NA		0.00170167	0.0162253	NA		0.00476608	0.00896347		NA	0.0102697
Analyzed Sites	ChIP assay (‰)								Average			SD
	Baf60b-GFP				Baf60b-3TF				Baf60b-GFP	Baf60b-3TF		Baf60b-GFP	Baf60b-3TF
Aat-1	0.0872	0.1506	0.0569		0.5453	0.437	0.3859		0.0983	0.4561		0.0478	0.0814
Aat-5	0.0658	0.0873	0.0351		0.4428	0.4283	0.4601		0.0627	0.4438		0.0262	0.0159
Abca3-3	NA	NA	NA		NA	NA	NA		NA	NA		NA	NA
Acsl1-6	0.0736	0.0316	NA		0.4148	0.4844	0.3608		0.0526	0.42		0.0297	0.062
Acsm4-4	0.2469	0.0538	0.063		1.2415	0.9433	0.8617		0.1212	1.0155		0.1089	0.2
Acsm4-2	0.0235	0.0777	0.0889		0.4999	0.4196	0.3194		0.0634	0.413		0.035	0.0904
Afp-15	0.3658	0.7931	0.9539		1.6814	1.7146	1.8117		0.7043	1.7359		0.304	0.0677
Agt-5	0.0489	0.0514	0.0074		0.5374	0.5379	0.394		0.0359	0.4898		0.0247	0.083
Aldh16a1-3	0.0689	0.0797	0.018		0.4685	0.4147	0.3276		0.0556	0.4036		0.033	0.0711
Aldh16a1-2	0.0785	0.0314	NA		1.2026	1.1859	1.2532		0.0549	1.2139		0.0333	0.0351
Aldob-5	0.3179	0.1154	0.5146		1.0255	0.8383	0.9102		0.316	0.9247		0.1996	0.0944
C3-2	0.0267	0.0476	0.0482		0.3483	0.2546	0.56		0.0409	0.3876		0.0122	0.1565
CDH1-9	0.0943	0.1959	0.2306		0.3227	0.7803	0.911		0.1736	0.6713		0.0708	0.3089
Cp-6	0.0496	NA	0.0535		0.2041	0.2609	0.1922		0.0516	0.219		0.0028	0.0367
EpCam-2	0.0135	0.0125	0.0123		0.04	0.0685	0.0825		0.0128	0.0637		0.0007	0.0217
Fasn-2	0.0642	0.0886	0.0928		0.3914	0.7772	0.9027		0.0819	0.6904		0.0155	0.2665
Foxa2-8	0.072	0.0086	0.0185		0.434	0.6475	0.7917		0.033	0.6244		0.0341	0.18
Gnpnat1-1	0.3453	0.0522	0.0654		1.9169	0.3464	0.9845		0.1543	1.0826		0.1656	0.7898
Gnpnat1-4	0.0329	0.085	0.0667		0.3233	0.5869	0.915		0.0615	0.6084		0.0264	0.2964
Hgfac	0.0247	0.1394	0.3118		0.2112	0.6066	0.948		0.1586	0.5886		0.1445	0.3687
Hmgcr-1	0.0085	0.0014	0.0002		0.4553	0.2669	0.7684		0.0034	0.4968		0.0045	0.2534
Hmgcr-2	0.0439	0.0003	0.0323		0.7276	0.0245	0.1533		0.0255	0.3018		0.0226	0.3743
Pgd-5	0.0293	0.0354	0.0577		1.0618	1.0491	1.038		0.0408	1.0496		0.015	0.0119
Pgd-2	0.0365	0.0107	0.0927		0.433	0.3685	0.5276		0.0466	0.443		0.042	0.08
Pgm1-5	0.0324	0.0176	0.0008		0.3592	0.1614	0.1942		0.017	0.2382		0.0158	0.106
Tat-4	0.0046	0.004	0.0032		0.0202	0.0326	0.0297		0.0039	0.0275		0.0007	0.0065
Tjp-7	0.5765	0.5315	0.9047		2.2041	1.5037	1.6374		0.6709	1.7817		0.2038	0.3719
Trf-2	0.1046	0.1318	0.0948		0.4421	0.5835	0.703		0.1104	0.5762		0.0192	0.1306
Trf-13	0.1666	0.0364	0.0756		0.6352	0.4261	0.2762		0.0929	0.4458		0.0668	0.1803
Ttr-1	0.0539	0.0166	0.15		0.2677	0.2168	0.3355		0.0735	0.2733		0.0689	0.0595
Ttr-2	NA	0.0194	NA		0.0114	0.1527	0.123		0.0194	0.0957		#DIV/0!	0.0745
Ugdh-3	0.0748	NA	0.0047		0.2439	0.2323	0.1944		0.0397	0.2235		0.0496	0.0259
CD33-1	0.0552	0.0193	0.0099		0.0074	0.0308	0.0149		0.0281	0.0177		0.0239	0.012
CD33-2	0.0007	0.0949	0.0943		0.0504	0.0763	0.0715		0.0633	0.0661		0.0542	0.0138
CD3e	0.0293687	0.020361	0.049613		0.0830918	NA	0.0667376		0.0331142	0.0749147		0.0331142	0.0749147
CD4-1	0.0282	0.0178	0.0218		0.037	0.0593	0.0502		0.0226	0.0488		0.0052	0.0112
Cdx	0.0155429	NA	0.0245141		NA	0.158216	NA		0.0200285	0.158216		0.0200285	0.158216
Ins1	NA	0.0624517	NA		0.0189744	0.0360421	0.0908592		0.0624517	0.0486252		0.0624517	0.0486252
Mef2c-2	0.0164	0.0054	0.0054		0.0142	0.0106	0.0109		0.0091	0.0119		0.0064	0.002
MS4a1	0.0571147	0.00358139	NA		0.0283003	0.00781736	0.0644174		0.030348	0.0335117		0.030348	0.0335117
Myt1l-1	0.0194	0.0086	0.0144		0.0167	0.0144	0.0153		0.0142	0.0155		0.0054	0.0011
Neurod1-1	NA	0.0002	0.0636		NA	0.0943	0.0232		0.0319	0.0587		0.0449	0.0502
Neurod1-2	0.0124	0.0112	0.0238		NA	0.0262	0.0052		0.0158	0.0157		0.007	0.0148
Tbx5-1	0.0472	0.0316	0.0341		0.0119	0.0489	0.0517		0.0376	0.0375		0.0084	0.0222
Slc36a2	0.00324759	NA	0.00154386		0.00427181	NA	0.00425196		0.00239572	0.00426188		0.00239572	0.00426188
chr2-163429521	0.0538886	0.0667605	0.0214004		0.0461044	0.192216	0.0329764		0.0473499	0.0904324		0.0473499	0.0904324
chr5-90109049	0.0189547	0.224128	0.0320125		0.0339561	0.30832	0.0483351		0.0916985	0.130204		0.0916985	0.130204
chr8-106487097	0.00292099	0.00190897	0.00342681		0.00584487	0.00243779	0.00876488		0.00275226	0.00568252		0.00275226	0.00568252
chr9-102427765	0.000531881	0.0193585	NA		NA	NA	NA		0.0099452	NA		0.0099452	NA
