# Supplementary material for: Baf60b-mediated ATM-p53 activation blocks cell identity conversion by sensing chromatin opening
Source: Cell Res. 2017 Mar 17;27(5):642–56. doi: 10.1038/cr.2017.36 (PMC5520852; doi:10.1038/cr.2017.36)
Supplement: Supplementary information, Table S4 — Brg1 and Baf170 binding in hepatic genes [file cr201736x21.xlsx]

## Sheet: 工作表1
Extended Data Table S4 Brg1 and Baf170 binding in hepatic genes
Analyzed Sites	ChIP assay								Average			SD
	Brg1-GFP				Brg1-3TF				Brg1-GFP	Brg1-3TF		Brg1-GFP	Brg1-3TF
Aat-1	0.130443	0.1402	0.0886		0.2146	0.258148	0.227494		0.119763	0.233411		0.0274216	0.0223732
Aat-5	0.214933	0.2309	0.4403		0.2805	0.424081	1.05451		0.295382	0.58636		0.125751	0.411741
Acsl1-6	0.244013	0.2142	0.1312		0.4719	2.39307	1.26338		0.196478	1.37613		0.0584588	0.965512
Acsm4-4	0.288241	0.3671	0.5158		0.5897	0.963142	1.62449		0.390367	1.05913		0.115558	0.524006
Acsm4-2	0.0129108	0.0126	NA		0.0291	0.0510801	0.0362436		0.0127509	0.038818		0.000226162	0.0111991
Agt-5	0.0660596	0.0429	0.0628		0.092	0.0913285	0.163315		0.057261	0.115564		0.0125177	0.0413549
alb-distal	0.305203	NA	0.1155		1.8215	2.02492	2.44691		0.210367	2.09776		0.134119	0.31902
alb-proximal	0.141698	0.1423	0.1648		0.7444	0.489152	1.0286		0.1496	0.754067		0.0131896	0.269855
Aldh16a1-3	0.498485	0.5729	0.5562		0.9607	1.25581	2.11556		0.542548	1.44403		0.0390637	0.599987
Aldh16a1-2	NA	0.3862	0.3287		4.2988	5.07234	6.83994		0.357458	5.4037		0.0406355	1.30257
Aldob-5	1.75262	1.6383	1.1109		2.5286	3.06931	3.99802		1.50059	3.19864		0.342309	0.7432
C3-2	0.16412	0.1349	0.1843		0.438	0.348406	0.675338		0.161113	0.487257		0.0248627	0.168934
CDH1-9	0.803817	0.6833	0.7022		3.8196	2.96974	3.20753		0.729771	3.33228		0.0648129	0.438436
Cp-6	NA	NA	0.1365		1.5215	1.27498	1.85443		0.136471	1.5503		NA	0.2908
EpCam-2	1.10755	1.0157	1.3531		1.8764	2.39181	3.27243		1.15878	2.51353		0.174398	0.705954
Fasn-2	0.996044	0.8997	0.1227		1.6923	1.2683	0.262881		0.672809	1.07449		0.478838	0.734148
Foxa2-8	0.158721	0.2536	0.0169		0.25	1.75106	1.14323		0.143078	1.0481		0.119083	0.755022
Gnpnat1-1	0.7677	0.7393	0.6553		1.2286	1.54499	1.99918		0.720773	1.59094		0.058438	0.387323
Gnpnat1-4	0.259498	0.3281	0.2436		0.49	1.20701	2.18916		0.277097	1.29539		0.0449146	0.853031
Hgfac	0.980434	0.8371	0.348		3.6055	4.13406	3.60173		0.721834	3.78042		0.331587	0.306269
Hmgcr-1	0.172314	0.0537	NA		0.3157	0.923136	0.993159		0.113011	0.743998		0.0838664	0.372566
Hmgcr-2	0.239536	0.3917	0.2916		0.347	1.05267	1.24345		0.307591	0.881041		0.0773304	0.472221
hnf4a-distal	0.126134	0.6292	0.5279		1.2916	1.11468	1.59927		0.427758	1.3352		0.266081	0.245216
Pgd-5	0.0670036	0.3358	0.2782		0.1238	1.16398	1.53116		0.227017	0.939649		0.141538	0.730007
Pgd-2	0.394898	0.0937	0.1914		0.8184	0.94829	1.37753		0.226649	1.04808		0.153674	0.292605
Pgm1-5	NA	NA	NA		0.0031	0.0127787	0.197957		NA	0.0712657		NA	0.109826
Tat-4	NA	NA	NA		0.1005	0.726595	0.887336		NA	0.571473		NA	0.415727
Trf-2	0.469681	0.2044	0.4275		2.2901	3.93091	6.59558		0.367183	4.2722		0.142584	2.17292
Trf-13	0.583658	0.8379	0.5601		5.2223	5.50428	5.82365		0.660554	5.51673		0.154078	0.300889
Ttr-1	NA	0.5166	0.4546		2.1694	1.52455	1.8554		0.485636	1.84979		0.0438283	0.322466
Ttr-2	0.0223393	NA	NA		0.4018	1.25958	0.860722		0.0223393	0.840683		NA	0.429264
Ugdh-3	NA	NA	0.0155		0.4944	0.440788	0.206905		0.0155351	0.380693		NA	0.152872
CD33-1	0.0294666	0.0597894	0.0450361		0.103338	0.0730668	0.135265		0.044764	0.10389		0.0151632	0.0311026
CD33-2	0.0195172	0.0126677	NA		0.0122683	0.0450932	0.0496127		0.0160924	0.0356581		0.00484334	0.0203818
CD3e	0.00423743	NA	NA		0.0045372	0.00812711	NA		0.00423743	0.00633215		NA	0.00253845
CD4-1	0.00075816	NA	NA		0.000367557	0.0135228	0.00274174		0.00075816	0.00554403		NA	0.00701105
Cdx	0.0262233	0.0434687	0.0422932		0.0358863	NA	0.059352		0.0373284	0.0476191		0.00963526	0.0165927
Ins1	0.00524374	NA	0.0187459		0.00592054	0.0185295	0.0141912		0.0119948	0.0128804		0.00954747	0.00640586
Mef2c-2	0.000404762	0.000306412	2.5678e-05		0.00987787	0.012199	0.0133114		0.000245617	0.0117961		0.000196718	0.00175187
MS4a1	0.00581966	0.005459	0.0101887		0.00505679	0.0273943	0.0251515		0.00715578	0.0192009		0.00263275	0.0123004
Myt1l-1	0.000323462	NA	NA		0.00869717	0.0185626	0.00724729		0.000323462	0.0115024		NA	0.00615718
Neurod1-1	NA	0.00858757	NA		NA	NA	NA		0.00858757	NA		NA	NA
Neurod1-2	NA	NA	0.00363639		NA	NA	NA		0.00363639	NA		NA	NA
Tbx5-1	0.0138146	NA	0.0168308		0.027661	NA	NA		0.0153227	0.027661		0.00213282	NA
Slc36a2	0.014821	NA	0.0177793		0.0733615	0.00518602	NA		0.0163001	0.0392738		0.00209184	0.0482073
chr2-163429521	0.00179373	0.00405307	0.00227897		0.00277745	0.00392115	0.00601621		0.00270859	0.00423827		0.00118936	0.0016425
chr5-90109049	0.00164156	NA	0.00179008		0.00479157	0.0022838	NA		0.00171582	0.00353769		0.000105018	0.00177326
chr8-106487097	0.00766913	0.00813396	0.00465627		0.00905449	0.00722634	0.0040952		0.00681979	0.00679201		0.00188802	0.00250801
chr9-102427765	0.00381253	NA	0.00713508		0.00448901	NA	NA		0.0054738	0.00448901		0.0023494	NA
Analyzed Sites	ChIP assay								Average			SD
	Baf170-GFP				Baf170-3TF				Baf170-GFP	Baf170-3TF		Baf170-GFP	Baf170-3TF
Aat-1	0.472683	0.4047	0.401165		0.885053	0.938555	0.95635		0.426183	0.926653		0.0403088	0.0371091
Aat-5	0.763923	0.842964	0.756152		0.902826	1.15126	1.06293		0.78768	1.03901		0.0480345	0.125933
Acsl1-6	0.483272	0.613946	0.708231		0.85837	2.38355	2.87662		0.601816	2.03951		0.112969	1.05219
Acsm4-4	1.51776	1.94284	1.84564		2.30135	2.35067	2.39365		1.76875	2.34855		0.222726	0.0461877
Acsm4-2	0.499266	0.401773	0.441658		0.925536	0.832867	0.899059		0.447566	0.885821		0.0490141	0.0477317
Agt-5	0.251214	0.275298	0.106969		0.335071	0.37589	0.156819		0.21116	0.28926		0.0910322	0.116499
alb-distal	0.440706	0.424667	0.299975		0.932103	0.856546	0.407029		0.388449	0.731892		0.0770398	0.283866
alb-proximal	0.906208	0.253401	0.190722		1.22848	1.54872	1.5548		0.450111	1.444		0.396233	0.186668
Aldh16a1-3	0.923134	0.837741	0.729001		1.62918	1.40681	1.36428		0.829959	1.46676		0.0972998	0.142258
Aldh16a1-2	0.298343	0.294739	0.231392		1.55071	1.63197	1.61388		0.274825	1.59885		0.0376569	0.0426637
Aldob-5	2.18051	2.24109	2.65318		4.20776	3.06616	3.84292		2.35826	3.70561		0.257198	0.583056
C3-2	0.599399	0.716366	0.17291		1.66886	1.45867	0.475118		0.496225	1.20088		0.286042	0.637256
CDH1-9	2.47837	2.41593	1.19042		8.26682	9.69723	2.81148		2.02824	6.92518		0.726246	3.63364
Cp-6	0.144168	0.146155	0.134574		1.8397	1.68943	1.78084		0.141632	1.76999		0.00619277	0.0757181
EpCam-2	1.10462	1.93634	1.00724		1.62231	2.13877	2.77647		1.3494	2.17918		0.510631	0.578142
Fasn-2	0.412284	0.391866	0.256436		1.92766	1.89785	1.90446		0.353529	1.90999		0.0847022	0.0156562
Foxa2-8	0.890165	0.765441	0.394622		2.78588	2.17428	2.16189		0.683409	2.37402		0.257755	0.356737
Gnpnat1-1	0.999779	1.07101	0.763634		7.42328	6.26128	2.08602		0.944808	5.25686		0.160893	2.80682
Gnpnat1-4	0.331665	0.671955	0.990842		1.26463	2.17196	2.99097		0.664821	2.14252		0.329646	0.863547
Hgfac	0.509617	0.396797	0.289062		2.16911	2.3732	3.82554		0.398492	2.78928		0.110287	0.90321
Hmgcr-1	0.398965	0.291959	0.208987		0.969433	0.817145	0.919465		0.29997	0.902014		0.0952424	0.0776296
Hmgcr-2	0.355907	0.224484	0.2396		0.637101	0.960805	0.955642		0.27333	0.851182		0.0719117	0.185418
hnf4a-distal	0.400567	0.898337	0.552202		1.29477	1.17177	1.19296		0.617036	1.21983		0.25514	0.0657511
Pgd-5	0.880296	0.676736	0.581271		1.42991	1.30991	1.24026		0.712768	1.32669		0.152734	0.0959315
Pgd-2	0.709853	1.0935	0.640948		1.1094	1.415	1.10189		0.814767	1.20876		0.243836	0.178646
Pgm1-5	0.123423	0.227385	0.22479		0.2462	0.313468	0.285212		0.191866	0.281627		0.0592875	0.0337768
Tat-4	0.817788	0.507802	0.562125		1.33977	1.28766	1.4384		0.629239	1.35528		0.165532	0.0765593
Trf-2	0.957486	0.452611	0.46691		3.09653	6.22694	7.07134		0.625669	5.46494		0.287451	2.0941
Trf-13	0.144219	0.689464	0.376553		0.59164	10.3962	5.16534		0.403412	5.3844		0.273613	4.90596
Ttr-1	NA	0.167918	0.131518		2.25102	2.13266	1.95898		0.149718	2.11422		0.0257385	0.146891
Ttr-2	0.237585	NA	NA		1.00895	0.920728	1.01251		0.237585	0.980728		NA	0.0519928
Ugdh-3	NA	NA	NA		2.60868	1.9479	0.912256		NA	1.82295		NA	0.855089
CD33-1	0.0490817	0.107079	0.0278506		0.0691117	0.022793	0.0900546		0.0613372	0.0606531		0.0410115	0.0344193
CD33-2	0.0476848	0.0204965	0.0429082		0.0642708	0.0454013	0.0188193		0.0370298	0.0428304		0.0145161	0.0228345
CD3e	0.00381152	NA	NA		0.00549532	NA	NA		0.00381152	0.00549532		NA	NA
CD4-1	0.077804	NA	0.0667709		NA	NA	0.0615124		0.0722875	0.0615124		0.00780158	NA
Cdx	0.0293244	0.0324454	0.0238238		0.0407932	0.0424142	0.0474825		0.0285312	0.0435633		0.00436522	0.00348958
Ins1	0.00503796	0.00654084	0.00476023		0.00551824	0.00559368	0.00943788		0.00544634	0.00684993		0.000957982	0.00224154
Mef2c-2	0.00745664	0.00413931	0.00587543		0.00617154	0.00487423	0.00676867		0.00582379	0.00593815		0.00165927	0.000968541
MS4a1	0.00500619	NA	0.00286285		0.00580666	NA	0.00468677		0.00393452	0.00524671		0.00151557	0.000791882
Myt1l-1	0.0147011	0.0144448	5.03423e-05		0.00877878	0.000193965	0.00991611		0.00973205	0.00629629		0.00838559	0.00531527
Neurod1-1	NA	NA	NA		0.000958068	0.0656986	NA		NA	0.0333283		NA	0.0457785
Neurod1-2	NA	NA	NA		NA	NA	NA		NA	NA		NA	NA
Tbx5-1	0.0169569	0.0121714	0.0217095		0.0154939	0.0199002	NA		0.0169459	0.0176971		0.00476904	0.00311571
Slc36a2	0.113233	0.0177067	0.109238		0.010962	0.0155021	0.0264015		0.0800592	0.0176219		0.0540358	0.00793503
chr2-163429521	0.00586239	0.00898847	0.00578573		0.00626715	0.00104701	NA		0.00687886	0.00365708		0.00182738	0.00369119
chr5-90109049	0.00657525	0.00194762	NA		0.00735332	0.00148554	0.0101641		0.00426143	0.00633432		0.00327223	0.00442811
chr8-106487097	0.00576151	NA	NA		0.00508973	NA	NA		0.00576151	0.00508973		NA	NA
chr9-102427765	0.0045423	0.00188876	0.0012234		0.0055889	0.00521673	0.00612086		0.00255149	0.00564217		0.0017559	0.000454416
