# Supplementary material for: Baf60b-mediated ATM-p53 activation blocks cell identity conversion by sensing chromatin opening
Source: Cell Res. 2017 Mar 17;27(5):642–56. doi: 10.1038/cr.2017.36 (PMC5520852; doi:10.1038/cr.2017.36)
Supplement: Supplementary information, Table S5 — Chromatin remodeling complex controls chromatin opening and active histone modification [file cr201736x22.xlsx]

## Sheet: 工作表1
Extended Data Table S5 Chromatin remodeling complex controls chromatin opening and active histone modification
Analyzed Sites		MNase Assay					H3K9Ac ChIP Assay
		GFP	3TF scramble	3TF sh1-Baf60b	3TF sh-Brg1		GFP	3TF scramble	3TF sh1-Baf60b	3TF sh-Brg1
Aat-1		1.02078	0.101896	0.110969	0.524136		0.0753298	0.671436	0.782044	0.366125
Aat-5		1.01835	0.100483	0.108566	0.455563		0.060345	0.552524	0.823052	0.173981
Acsl1-6		1.02086	0.104885	0.108353	0.506354		0.344876	1.79856	1.13723	0.587564
Acsm4-4		1.00423	0.0677384	0.0563745	0.500781		0.406655	0.734763	0.73633	0.499783
Acsm4-2		1.0919	0.108745	0.116556	0.589762		0.258384	4.49232	0.590971	0.133266
Afp-15		1.0168	0.0482907	0.0382086	0.315555		1.56101	2.30007	2.20053	0.908627
Agt-5		0.947322	0.128023	0.14209	0.580538		0.133689	0.814426	0.449101	0.0993832
Aldh16a1-3		1.15043	0.138162	0.129442	0.618345		0.367898	2.00053	3.22319	0.926492
Aldh16a1-2		1.13019	0.152161	0.123957	0.661898		1.86737	9.19931	7.2224	2.80687
Aldob-5		1.00512	0.0550748	0.0475202	0.374362		0.135413	1.05448	1.07551	0.283532
C3-2		1.0166	0.0989682	0.0973805	0.436568		0.253272	1.22607	0.640992	0.390525
CDH1-9		1.0053	0.0422577	0.0332847	0.321092		0.396842	0.768258	1.28233	0.560846
Cp-6		1.05755	0.100274	0.0826289	0.491594		0.305781	7.3704	3.34558	2.27887
EpCam-2		1.01809	0.125814	0.0862988	0.635144		0.361088	5.05421	3.19976	1.74774
Fasn-2		1.02491	0.113126	0.0643974	0.505		0.194797	6.04452	4.4944	1.97415
Foxa2-8		1.02291	0.0594637	0.0559849	0.516226		0.428506	0.460834	0.296891	0.192972
Gnpnat1-1		0.547667	0.108686	0.100407	0.293973		0.389912	3.21714	3.03598	1.6137
Gnpnat1-4		1.11917	0.271716	0.251016	0.734932		0.137442	0.906578	0.611785	0.788694
Hgfac		1.00487	0.0664465	0.0522171	0.511832		0.664991	1.44371	0.679251	1.37118
Hmgcr-1		1.01685	0.0670941	0.0537297	0.412209		0.151756	2.10381	1.54295	0.410319
Hmgcr-2		1.02522	0.19627	0.160226	0.758716		0.273878	3.11837	1.24668	1.05388
Pgd-5		0.899117	0.120252	0.125048	0.549232		0.00644118	2.01709	2.15345	1.17956
Pgd-2		0.967618	0.143386	0.12854	0.56135		0.311964	3.13298	1.64382	0.810135
Pgm1-5		1.09493	0.122948	0.107164	0.587287		0.129033	1.51656	1.22073	0.854355
Tat-4		1.08295	0.119341	0.101372	0.448794		0.220879	0.837846	0.25042	0.335079
Tjp1-7		1.00066	0.0930236	0.0748273	0.502984		1.19536	3.85345	5.42535	1.40096
Trf-2		1.03705	0.0433929	0.0403973	0.422524		0.404717	0.49086	0.663246	0.433282
Trf-13		1.01344	0.125096	0.126022	0.490042		1.27955	4.55542	4.84323	1.57251
Ttr-1		1.00055	0.0843432	0.0755666	0.401061		0.317119	0.479769	0.159648	0.219177
Ttr-2		0.910593	0.100705	0.119905	0.517593		0.0843314	0.85832	0.492237	0.339596
Ugdh-3		1.1164	0.194634	0.15455	0.804676		0.259575	2.83687	1.6894	0.972051
