# Supplementary material for: Baf60b-mediated ATM-p53 activation blocks cell identity conversion by sensing chromatin opening
Source: Cell Res. 2017 Mar 17;27(5):642–56. doi: 10.1038/cr.2017.36 (PMC5520852; doi:10.1038/cr.2017.36)
Supplement: Supplementary information, Table S6 — Chromatin opening in Baf60a/b/c triple knockdown cells [file cr201736x23.xlsx]

## Sheet: 工作表1
Extended Data Table S6 Chromatin opening in Baf60a/b/c triple knockdown cells
Analyzed Sites		MNase assay												Average				SD
		GFP				3TF scramble				3TF Baf60 TKD				GFP	3TF scramble	3TF Baf60 TKD		GFP	3TF scramble	3TF Baf60 TKD
Aat-1		0.9894	0.9148	1.0017		0.0693	0.0975	0.1189		0.324	0.4538	0.5096		0.9686	0.0952	0.4291		0.047	0.0249	0.0952
Aat-5		1.0384	0.9891	0.9932		0.086	0.0558	0.0698		0.312	0.321	0.0884		1.0069	0.0705	0.2405		0.0274	0.0152	0.1318
Acsl1-6		1.0287	0.9836	1.0025		0.1076	0.0894	0.1228		0.2805	0.496	0.3782		1.0049	0.1066	0.3849		0.0226	0.0167	0.1079
Acsm4-4		1.0404	1.0176	0.9907		0.1166	0.055	0.141		0.3755	0.6437	0.4755		1.0162	0.1042	0.4982		0.0249	0.0443	0.1355
Acsm4-2		0.9856	1.16	0.9447		0.0798	0.0701	0.1197		0.3742	0.5414	0.2928		1.0301	0.0899	0.4028		0.1144	0.0263	0.1267
Afp-15		1.1117	1.1284	0.9743		0.1282	0.0791	0.0874		0.3083	0.5929	0.179		1.0715	0.0982	0.3601		0.0846	0.0263	0.2118
Agt-5		1.0111	1.1136	1.0149		0.0733	0.1086	0.1507		0.1318	0.6631	0.4294		1.0465	0.1109	0.4081		0.0581	0.0387	0.2663
Alb distal		1.0523	1.1261	0.9984		0.1092	0.1047	0.163		0.3058	0.6067	0.4682		1.0589	0.1257	0.4603		0.0642	0.0324	0.1506
Alb proximal		1.0102	0.8746	0.9923		0.1108	0.1165	0.1126		0.4119	0.5313	0.2439		0.959	0.1133	0.3957		0.0737	0.0029	0.1444
Aldh16a1-3		1.0775	0.9238	1.01		0.152	0.1158	0.0736		0.4974	0.3679	0.2963		1.0038	0.1138	0.3872		0.0771	0.0393	0.102
Aldh16a1-2		1.1871	1.105	0.9859		0.1419	0.0674	0.1034		0.3699	0.4599	0.3552		1.0927	0.1042	0.395		0.1012	0.0372	0.0567
Aldob-5		1.0019	1.0185	1.0082		0.1237	0.0873	0.1215		0.1695	0.3763	0.2831		1.0095	0.1109	0.2763		0.0084	0.0204	0.1036
C3-2		1.0493	1.1224	1.0765		0.0596	0.0969	0.1057		0.2024	0.4967	0.3201		1.0827	0.0874	0.3397		0.0369	0.0245	0.1481
CDH1-9		0.9719	1.102	1.0884		0.1143	0.1008	0.0834		0.1819	0.1667	0.116		1.0541	0.0995	0.1549		0.0715	0.0155	0.0345
Cp-6		1.0042	1.0382	1.0083		0.1099	0.1264	0.0633		0.3907	0.2897	0.1138		1.0169	0.0999	0.2647		0.0186	0.0327	0.1401
EpCam-2		0.9658	0.9997	1.0555		0.1483	0.101	0.1339		0.3314	0.4456	0.1812		1.007	0.1277	0.3194		0.0453	0.0242	0.1326
Fasn-2		1.0309	1.1047	1.0054		0.1212	0.1254	0.1151		0.4059	0.3876	0.2892		1.047	0.1206	0.3609		0.0516	0.0051	0.0628
Foxa2-8		1.0023	1.0859	1.1041		0.1331	0.0734	0.0826		0.178	0.4258	0.329		1.0641	0.0963	0.3109		0.0543	0.0321	0.1249
Gnpnat1-1		0.5276	0.5131	0.5001		0.2051	0.1529	0.1416		0.0594	0.6234	0.4614		0.5136	0.1665	0.3814		0.0137	0.0339	0.2904
Gnpnat1-4		1.0686	1.3401	0.9989		0.1704	0.1264	0.1049		0.4356	0.3886	0.6317		1.1359	0.1339	0.4853		0.1803	0.0334	0.129
Hgfac		1.1293	1.0458	1.0086		0.1058	0.079	0.1123		0.1818	0.3149	0.1486		1.0612	0.099	0.2151		0.0618	0.0177	0.088
Hmgcr-1		1.0326	1.0421	0.9962		0.1122	0.1123	0.073		0.4839	0.5527	0.2118		1.0236	0.0991	0.4161		0.0242	0.0226	0.1803
Hmgcr-2		1.1119	0.8584	1.1314		0.2105	0.0838	0.1341		0.6036	0.4191	0.5799		1.0339	0.1428	0.5342		0.1523	0.0638	0.1004
Hnf4a distal		1.0344	1.0368	1.0132		0.0978	0.0477	0.0756		0.3687	0.3792	0.2342		1.0281	0.0737	0.3274		0.013	0.0251	0.0809
Hnf4a proximal		0.9809	1.1519	0.9831		0.0806	0.1059	0.1442		0.2553	0.4068	0.4428		1.0386	0.1102	0.3683		0.0981	0.032	0.0995
Pgd-5		1.1854	1.1572	0.9989		0.1187	0.0892	0.099		0.5347	0.3156	0.2477		1.1138	0.1023	0.366		0.1005	0.015	0.15
Pgd-2		1.1107	1.0739	1.0357		0.1042	0.1201	0.0948		0.4226	0.483	0.3719		1.0734	0.1064	0.4258		0.0375	0.0128	0.0556
Pgm1-5		1.0103	1.1018	1.0216		0.089	0.1122	0.0986		0.5098	0.3166	0.2657		1.0446	0.0999	0.3641		0.0499	0.0117	0.1288
Tat-4		0.9033	0.8743	0.9894		0.0953	0.1025	0.0998		0.3538	0.4442	0.3267		0.9223	0.0992	0.3749		0.0598	0.0036	0.0615
Tjp1-7		1.0461	1.0686	0.9533		0.1288	0.1042	0.1375		0.4984	0.4873	0.351		1.0227	0.1235	0.4456		0.0611	0.0173	0.0821
Trf-2		1.1448	1.3447	1.013		0.0324	0.1003	0.1323		0.2499	0.3027	0.5135		1.1675	0.0883	0.3554		0.167	0.051	0.1395
Trf-13		1.0808	1.2149	1.3231		0.0909	0.0808	0.0713		0.2886	0.3133	0.5433		1.2063	0.081	0.3817		0.1214	0.0098	0.1404
Ttr-1		1.0368	0.9971	1.0098		0.0737	0.0699	0.1343		0.3904	0.5459	0.3962		1.0146	0.0926	0.4442		0.0202	0.0362	0.0882
Ttr-2		1.1312	1.0531	0.9485		0.1029	0.1035	0.085		0.2657	0.2773	0.2108		1.0443	0.0971	0.2513		0.0917	0.0105	0.0355
Ugdh-3		1.1191	1.0488	0.9977		0.1343	0.1165	0.1252		0.376	0.3376	0.2607		1.0552	0.1253	0.3248		0.0609	0.0089	0.0587
TTFs transfected with shRNAs targeting Baf60a, Baf60b and Baf60c (TKD) were induced hepatic conversion by 3TF. 48 hours after 3TF transduction. Chromatin opening was measured by the MNase assay.
