# Supplementary material for: Baf60b-mediated ATM-p53 activation blocks cell identity conversion by sensing chromatin opening
Source: Cell Res. 2017 Mar 17;27(5):642–56. doi: 10.1038/cr.2017.36 (PMC5520852; doi:10.1038/cr.2017.36)
Supplement: Supplementary information, Table S7 — Baf60b and p-ATM binding at 12 and 24 hours after induction of hepatic conversion [file cr201736x24.xlsx]

## Sheet: 工作表1
Extended Data Table S7 Baf60b and p-ATM binding at 12 and 24 hours after induction of hepatic conversion
Analyzed Sites		Baf60b ChIP assay				p-ATM ChIP assay
		GFP	3TF (12hrs)	3TF (24hrs)		GFP	3TF (12hrs)	3TF (24hrs)
Aat-1		0.436129	0.940611	1.20075		0.15734	0.161325	0.804554
Aat-5		0.328784	1.50885	1.14833		0.0930075	0.0956049	1.66389
Acsl1-6		0.367773	0.327246	0.811287		0.266594	0.160936	0.587852
Acsm4-4		1.23429	1.99169	0.73789		0.671771	0.191318	0.716459
Acsm4-2		0.117604	3.12042	0.278013		0.170986	0.195572	0.746784
Afp-15		0.749605	0.937816	1.39183		0.350308	0.337816	0.93713
Agt-5		0.244735	0.272517	0.442131		0.128864	0.222596	0.995398
Alb-distal		0.0159675	1.4604	2.37552		0.0095077	0.0728656	0.595478
Alb-proximal		0.0275489	0.993732	0.703312		0.00541543	0.112376	1.25347
Aldh16a1-3		0.344589	0.411302	0.527141		0.175999	0.228257	0.722858
Aldh16a1-2		0.392477	3.60186	0.697305		0.247435	0.137716	1.8038
Aldob-5		0.290967	0.372987	0.948022		0.160901	0.207002	0.694215
C3-2		0.133609	1.69358	0.759119		0.20685	0.102355	1.89131
CDH1-9		0.191098	0.10224	0.381326		0.0786017	0.0919803	0.243259
Cp-6		0.248242	2.19313	1.70596		0.027184	0.223747	1.19353
EpCam-2		0.0674638	3.7376	3.79912		0.0611741	0.941525	2.04912
Fasn-2		0.320759	1.36229	0.703364		0.209746	0.537463	0.489687
Foxa2-8		0.359835	3.80524	3.77871		0.136803	0.10663	0.378537
Gnpnat1-1		0.345348	0.271957	0.555555		0.284081	0.0521207	0.0747664
Gnpnat1-4		0.0329129	0.31401	0.10186		0.112757	0.0103472	0.422363
Hgfac		0.1235	4.67421	4.4697		0.157897	0.193361	0.456303
Hmgcr-1		0.0424439	1.04163	0.343293		0.322015	0.338041	0.301275
Hmgcr-2		0.219575	0.87967	0.720458		0.229395	0.118	0.792901
Hnf4a-distal		0.00282239	0.609104	2.06957		0.0091041	0.0272576	0.131993
HNF4a-proximal		0.0533613	3.93112	1.46816		0.0192224	0.26559	2.02845
Pgd-5		0.146255	1.31536	1.30922		0.0543209	0.142404	0.414219
Pgd-2		0.182747	1.15656	0.842334		0.298561	0.360702	0.582489
Pgm1-5		0.162045	2.87837	1.48149		0.172579	1.30775	0.153728
Tat-4		0.0228412	2.54543	0.51206		0.0336773	0.162958	0.0566779
Tjp-7		0.118807	0.532481	0.568658		0.0771629	0.0532481	0.125185
Trf-2		0.523203	4.2265	2.37412		0.364923	0.776841	1.55352
Trf-13		0.0405625	0.12442	0.138266		0.0268487	0.0244202	0.0616885
Ttr-1		0.0672421	1.31588	1.40175		0.0160678	0.302982	1.5969
Ttr-2		UD	3.01415	0.374403		0.00527445	0.00317973	0.455647
Ugdh-3		0.373765	1.75308	0.776034		0.0543209	1.33976	0.816447
