# Supplementary material for: Baf60b-mediated ATM-p53 activation blocks cell identity conversion by sensing chromatin opening
Source: Cell Res. 2017 Mar 17;27(5):642–56. doi: 10.1038/cr.2017.36 (PMC5520852; doi:10.1038/cr.2017.36)
Supplement: Supplementary information, Table S8 — p-ATM binding in Baf60b silenced cells [file cr201736x25.xlsx]

## Sheet: 工作表1
Extended Data Table S8 p-ATM binding in Baf60b silenced cells
Analyzed Sites		p-ATM ChIP assay
		GFP	3TF scramble	3TF sh1-Baf60b
Aat-1		0.038211	0.778081	0.235019
Aat-5		0.0186437	0.611888	0.0496891
Acsl1-6		0.0582623	0.369217	0.181496
Acsm4-4		0.112178	1.73048	0.844544
Acsm4-2		0.0323386	0.673867	0.247621
Afp-15		0.276771	1.10976	0.20559
Agt-5		0.0209138	0.533646	0.00695279
Aldh16a1-3		0.0204668	0.233666	0.023977
Aldh16a1-2		0.0391176	0.32047	0.0438332
Aldob-5		0.153232	1.56774	0.188934
Alb distal		0.18828	1.28597	0.443246
Alb proximal		0.0909471	0.261202	0.00914897
C3-2		0.0283613	0.395054	0.14492
CDH1-9		0.0988883	0.321291	0.0502968
Cp-6		UD	0.185948	UD
EpCam-2		UD	0.0963157	UD
Fasn-2		0.0597196	0.575614	0.02704
Foxa2-8		0.0354456	1.00318	0.0192368
Gnpnat1-1		0.279726	1.31565	0.279726
Gnpnat1-4		0.103055	0.461512	0.209795
Hgfac		0.0348764	0.204137	0.0543819
Hmgcr-1		0.0588803	0.294547	0.110992
Hmgcr-2		0.0611084	0.477443	0.0611084
Hnf4a distal		0.391608	1.87516	0.560302
Hnf4a proximal		0.402251	1.3747	0.769762
Pgd-5		0.0427567	0.22518	0.0183444
Pgd-2		0.0627798	0.355325	0.0926151
Pgm1-5		0.039353	0.239936	0.0507335
Tat-4		UD	0.0190133	UD
Tjp1-7		0.6494	3.35872	0.499483
Trf-2		0.0792866	0.240924	0.139509
Trf-13		0.186868	0.551646	0.26905
Ttr-1		0.0216613	0.120212	0.00301134
Ttr-2		0.00283696	0.0160125	0.000200982
Ugdh-3		0.0122029	0.208409	0.0686573
