# Supplementary material for: Baf60b-mediated ATM-p53 activation blocks cell identity conversion by sensing chromatin opening
Source: Cell Res. 2017 Mar 17;27(5):642–56. doi: 10.1038/cr.2017.36 (PMC5520852; doi:10.1038/cr.2017.36)
Supplement: Supplementary information, Table S9 — p-ATM binding in ATMIN silenced cells [file cr201736x26.xlsx]

## Sheet: 工作表1
Extended Data Table S9 p-ATM binding in ATMIN silenced cells
Analyzed Sites		p-ATM ChIP assay
		scramble	sh-ATMIN
Aat-1		0.268451	0.0756186
Aat-5		0.512927	0.121247
Acsl1-6		0.166656	0.158512
Acsm4-4		1.02926	0.370358
Acsm4-2		0.533138	0.141479
Afp-15		4.03698	0.8598
Agt-5		0.257336	0.0716322
Alb-distal		0.794627	0.133718
Alb-proximal		0.419819	0.0387503
Aldh16a1-3		0.30151	0.128869
Aldh16a1-2		0.0841269	UD
Aldob-5		1.09406	0.389565
C3-2		0.301924	0.0443187
CDH1-9		0.896768	0.240234
Cp-6		0.748638	0.169374
EpCam-2		0.912811	0.281971
Fasn-2		0.194473	0.233822
Foxa2-8		0.39995	0.177407
Gnpnat1-1		0.122567	0.112596
Gnpnat1-4		0.356759	0.196327
Hgfac		0.24179	0.153151
Hmgcr-1		0.2231	0.00107173
Hmgcr-2		0.257656	0.0467527
Hnf4a-distal		0.492167	0.105837
Hnf4a-proximal		0.473563	0.187982
Pgd-5		0.14913	0.109325
Pgd-2		0.369076	0.110635
Pgm1-5		0.153771	0.116216
Tat-4		0.435907	0.294306
Tjp1-7		0.338842	0.196511
Trf-2		0.935066	0.137366
Trf-13		5.9243	3.52052
Ttr-1		1.03664	0.251958
Ttr-2		0.322773	0.0864768
Ugdh-3		0.190258	0.0728699
TTFs transfected with ATMIN shRNA were induced hepatic conversion by 3TF. 48 hours after 3TF transduction, p-ATM binding was measured by the ChIP-qPCR assay. Scramble shRNA transfection was used as control.
