# Supplementary material for: Baf60b-mediated ATM-p53 activation blocks cell identity conversion by sensing chromatin opening
Source: Cell Res. 2017 Mar 17;27(5):642–56. doi: 10.1038/cr.2017.36 (PMC5520852; doi:10.1038/cr.2017.36)
Supplement: Supplementary information, Table S10 — Mass spectrometry analyses of Baf60b-binding proteins [file cr201736x27.xlsx]

## Sheet: 工作表1
Extended Data Table S10 Mass spectrometry analyses of Baf60b-binding proteins
List of Baf60b-interacted proteins identified and quantified by mass spectrometry. Label-Free-Quantification (LFQ) was used to quantify the related protein intensity. GFP: TTF transduced with GFP control at 48 hours. 3TF: TTF transduced with 3TF at 48 hours. ∆SWIB: TTF transduced with 3TF and a Baf60b mutant lacking SWIB domain.
Protein IDs	Gene names	Protein names	Unique peptides			Normalized LFQ intensity
			GFP	3TF	3TF dSWIB	GFP	3TF	3TF dSWIB
A1BN54	Actn1	Alpha actinin 1a	2	2	1	1.19471e+08	2.45391e+08	0
A2A4A6	Plcg1	1-phosphatidylinositol 4,5-bisphosphate phosphodiesterase gamma-1	0	2	0	0	1.33681e+06	0
A2A4P0	Dhx8	ATP-dependent RNA helicase DHX8	5	6	0	3.11676e+06	0	0
A2A5R8	Stau1	Double-stranded RNA-binding protein Staufen homolog 1	4	4	10	5.11516e+07	1.85524e+08	2.17658e+08
A2A6T1	Cdr2l	Cerebellar degeneration-related protein 2-like	2	3	1	8.10943e+06	6.57428e+07	2.04458e+07
A2A7S7	Yars	Tyrosine--tRNA ligase, cytoplasmic	1	1	0	0	1.14555e+07	0
A2A821	Azin2	Antizyme inhibitor 2 (Fragment)	1	1	0	3.3209e+07	0	0
A2A9P6	Cdk11b	Cyclin-dependent kinase 11B	4	4	4	0	1.51193e+07	0
A2AAN2	Srp68	Signal recognition particle subunit SRP68	9	12	2	1.61717e+07	1.49359e+08	0
A2AAY5	Sh3pxd2b	SH3 and PX domain-containing protein 2B	0	1	0	0	4.33884e+06	0
A2ACG7	Rpn2	Dolichyl-diphosphooligosaccharide--protein glycosyltransferase subunit 2	8	17	2	2.28417e+07	4.29312e+08	3.81845e+07
A2ACM0	Rptor	Regulatory-associated protein of mTOR	0	4	0	0	1.06225e+07	0
A2ACV6	Soga1	Protein SOGA1	1	1	1	482908	0	0
A2AEG2	Ofd1	Oral-facial-digital syndrome 1 gene homolog (Human)	2	2	1	0	5.10919e+06	0
A2AFJ1	Rbbp7	Histone-binding protein RBBP7	2	2	4	3.09703e+07	0	0
A2AFQ0	Huwe1	E3 ubiquitin-protein ligase HUWE1	0	3	0	0	7.7112e+06	0
A2AGK3	Bbox1	Gamma-butyrobetaine dioxygenase (Fragment)	0	1	0	0	4.7353e+07	0
A2AH25	Arhgap1	Rho GTPase-activating protein 1	0	0	1	0	0	1.20592e+07
A2AH75	Kif1b;Kif1a	Kinesin family member 1B, isoform CRA_a	2	2	0	0	6.97103e+06	0
A2AI08	Tprn	Taperin	7	4	0	1.28456e+07	4.74772e+07	0
A2AI57	Trpm7	Transient receptor potential cation channel subfamily M member 7	0	3	4	0	0	2.35762e+07
A2AIV6	Snapc4	snRNA-activating protein complex subunit 4	0	0	1	0	0	5.12202e+07
A2AJ72	Fubp3	MCG130458	14	13	1	4.53727e+07	2.39748e+08	0
A2AJI1	Map7d1	MAP7 domain-containing protein 1	8	14	3	1.36596e+07	8.71943e+07	6.32779e+07
A2AKD7	Snta1	Alpha-1-syntrophin	2	3	8	0	9.16641e+07	2.46383e+08
A2AL85	Asph	Aspartyl/asparaginyl beta-hydroxylase	19	20	0	4.56476e+07	3.90484e+08	0
A2ALR8	Usp48	Ubiquitin carboxyl-terminal hydrolase 48 (Fragment)	1	0	0	1.1114e+06	0	0
A2AMI2	Eif4g3	Eukaryotic translation initiation factor 4 gamma 3	2	0	0	2.45571e+06	0	0
A2AMY5	Ubap2	Ubiquitin-associated protein 2	9	7	0	1.42094e+07	5.48083e+07	0
A2AN08-3	Ubr4	Isoform 3 of E3 ubiquitin-protein ligase UBR4	1	3	3	0	1.39449e+07	0
A2ANR6	Csnk2a1	Casein kinase II subunit alpha (Fragment)	0	0	1	0	0	5.07938e+06
A2APB8	Tpx2	Targeting protein for Xklp2	11	1	0	1.72646e+07	0	0
A2API3	Ints8	Integrator complex subunit 8	2	4	0	0	1.18898e+07	0
A2API8	Akap2	A-kinase anchor protein 2	0	0	0	5.18782e+07	1.82343e+08	0
A2AQ53	Fbn1	Fibrillin-1	16	5	42	9.66965e+07	2.15167e+08	1.22658e+09
A2AQA7	Aqr	Intron-binding protein aquarius	13	13	2	0	7.91578e+07	0
A2AQD5	Ssfa2	Sperm-specific antigen 2 homolog	13	14	2	3.29856e+07	2.15926e+08	2.52903e+07
A2AQE4	Cops2	COP9 signalosome complex subunit 2	1	1	3	0	0	2.6137e+07
A2AR02	Ppig	Peptidyl-prolyl cis-trans isomerase G	3	1	0	3.15471e+06	0	0
A2AR12	Mapkap1	Target of rapamycin complex 2 subunit MAPKAP1 (Fragment)	0	1	0	0	1.23855e+06	0
A2ARP8	Map1a	Microtubule-associated protein 1A	1	0	3	0	0	9.91928e+06
A2AS03	Helz2	Protein Helz2	31	32	4	1.16771e+08	3.92882e+08	2.12245e+07
A2AS44	Pkp4	Plakophilin-4 (Fragment)	3	0	0	1.05671e+06	0	0
A2AS98	Nckap1	Nck-associated protein 1	9	9	0	8.06868e+06	4.64331e+07	0
A2AT37	Upf2	Protein Upf2	7	3	0	3.58626e+06	1.61112e+07	0
A2AU91	Trp53bp1;Tp53bp1	Tumor suppressor p53-binding protein 1	27	19	18	2.00291e+08	4.26716e+08	3.47482e+08
A2AVJ7	Rrbp1	Ribosome-binding protein 1	78	87	46	7.83843e+08	5.67807e+09	4.12743e+09
A2AW05	Ssrp1	FACT complex subunit SSRP1 (Fragment)	7	5	3	1.08519e+07	3.45702e+07	0
A2AWT6	Ubtf	Nucleolar transcription factor 1	0	5	0	0	3.83542e+07	0
A2BDP0	Med14	Mediator of RNA polymerase II transcription subunit 14	0	2	0	0	9.43336e+06	0
A2BDX0	Adnp	Activity-dependent neuroprotector homeobox protein	12	9	0	1.23149e+07	8.3969e+07	0
A2BE28-2	Las1l	Isoform 2 of Ribosomal biogenesis protein LAS1L	8	12	1	7.45795e+06	5.10552e+07	0
A2BEF2	Dlg3	Disks large homolog 3	0	0	1	0	0	2.64753e+06
A2BFF8	Dync1i2	Cytoplasmic dynein 1 intermediate chain 2	1	2	0	0	1.13525e+07	0
A2BI37	Zfp185	Zinc finger protein 185	1	1	0	295073	0	0
A2RSY6	Trmt1l	TRMT1-like protein	6	2	0	5.62672e+06	1.66448e+07	0
A3KFU5	Pabpc4;Gm10110	Protein Pabpc4	12	13	1	5.45931e+07	3.27924e+08	0
A3KG36	G6pdx	Glucose-6-phosphate 1-dehydrogenase (Fragment)	0	0	2	0	0	2.79884e+06
A3KG93	Kdm1a	Lysine-specific histone demethylase 1A	2	4	0	0	3.01173e+07	0
A3KGT0	Celf2	CUGBP Elav-like family member 2	1	0	1	1.04017e+06	0	0
A3KGU7	Sptan1	Spectrin alpha chain, non-erythrocytic 1	0	0	0	3.46769e+07	4.05016e+08	2.15259e+08
A6PW84	Lepre1	Prolyl 3-hydroxylase 1	6	1	0	5.88594e+06	0	0
A7TU71	Shroom2	Protein Shroom2	20	26	0	4.91534e+07	3.63846e+08	0
A8Y5J3	Cpsf3l	Integrator complex subunit 11	2	1	0	867304	0	0
B1AQH6	Med1	Mediator of RNA polymerase II transcription subunit 1	0	1	0	0	1.1405e+06	0
B1ASP2	Jak1	Tyrosine-protein kinase	0	1	0	7.41425e+06	4.42857e+07	0
B1ATR5	Gpc3	Glypican-3	0	0	2	0	0	6.26546e+06
B1AU25	Aifm1	Apoptosis-inducing factor 1, mitochondrial	11	19	3	2.27273e+07	7.22105e+08	2.4626e+07
B1AUX2	Hcfc1	Host cell factor 1	8	6	0	6.21095e+06	4.89643e+07	0
B1AV01	Mid1	E3 ubiquitin-protein ligase Midline-1	0	4	0	0	2.6123e+07	0
B1AV77	Aldh3a2	Aldehyde dehydrogenase	0	2	3	0	0	6.6503e+07
B1AVH5	Coro2a	Coronin	0	2	0	0	4.34984e+06	0
B1AXI9	Cep131	5-azacytidine induced gene 1	27	27	0	2.83354e+07	2.27018e+08	0
B1AYJ9	Ola1	Obg-like ATPase 1	0	1	1	0	5.83497e+06	0
B1AYU4	Cwc22;Gm13695;Gm13697	Pre-mRNA-splicing factor CWC22 homolog	5	5	1	5.95467e+06	2.91551e+07	0
B1AZ46	Baiap2	Brain-specific angiogenesis inhibitor 1-associated protein 2	7	1	0	2.56489e+07	0	0
B1AZA7	Ctnnal1	Alpha-catulin	0	1	0	0	2.03849e+06	0
B1AZI6	Thoc2	THO complex subunit 2	17	18	0	3.40333e+07	1.32439e+08	0
B2FDH7	Ube2e3	Ubiquitin-conjugating enzyme E2 E3 (Fragment)	0	0	1	0	0	1.93379e+07
B2M1R6	Hnrnpk;Gm7964	Heterogeneous nuclear ribonucleoprotein K	22	21	8	6.27722e+08	3.52164e+09	3.10864e+08
B2RQ57	Abl2	Abelson tyrosine-protein kinase 2	0	0	2	0	0	1.77877e+07
B2RQE8	Arhgap42	Rho GTPase-activating protein 42	7	3	0	3.91057e+06	0	0
B2RQG2	Phf3	PHD finger protein 3	4	8	0	5.03661e+06	1.81706e+07	0
B2RQS1	Strn3	Striatin-3	4	6	0	4.81102e+06	2.83198e+07	0
B2RR83	Ythdc2	Probable ATP-dependent RNA helicase YTHDC2	1	6	0	0	1.44187e+07	0
B2RRE7	Otud4	OTU domain-containing protein 4	6	9	0	8.41382e+06	5.24577e+07	0
B2RSU6	Cgnl1	Cingulin-like 1	75	67	2	3.14382e+08	1.7944e+09	0
B2RXC2	Itpkb	Inositol 1,4,5-trisphosphate 3-kinase B	1	7	0	0	2.25554e+07	0
B2RXC6	Polr3a	DNA-directed RNA polymerase	0	2	0	0	798604	0
B2RXW8	Ppfia1	Ppfia1 protein	9	9	0	9.77521e+06	7.7919e+07	0
B2RY56	Rbm25	RNA-binding protein 25	10	14	7	3.73521e+07	3.28319e+08	1.57374e+08
B7FAU9	Flna	Filamin, alpha	134	155	139	1.46527e+10	7.80883e+10	1.22185e+11
B7ZC24	Ncoa5	Nuclear receptor coactivator 5	1	1	0	1.29953e+06	0	0
B7ZC46	2015-09-08	Septin-8	0	1	3	0	0	3.0133e+07
B7ZCF1	Psmc3	26S protease regulatory subunit 6A	5	6	10	4.02639e+07	2.15553e+08	2.54379e+08
B7ZCJ0	Arhgap21	Rho GTPase-activating protein 21	25	16	6	5.46569e+07	8.22392e+07	4.37121e+07
B7ZCL9	Mpp1	55 kDa erythrocyte membrane protein (Fragment)	1	0	4	0	0	1.46919e+08
B7ZCU2	Abi1	Abl interactor 1	2	1	0	2.83285e+06	0	0
B7ZMP1	Xpnpep3	Probable Xaa-Pro aminopeptidase 3	0	1	2	0	5.24013e+07	1.26275e+07
B7ZNX6	Erbb2ip	Erbb2ip protein	7	3	0	4.82692e+06	0	0
B7ZNY3	Pard3	Pard3 protein	25	10	0	3.51723e+07	6.76137e+07	0
B7ZP47	Wapal	Wapal protein	2	5	0	0	1.38848e+07	0
B7ZWL1	Cnot1	CCR4-NOT transcription complex subunit 1	14	12	4	1.61953e+07	4.49319e+07	0
B8JJ57	Trim26	Tripartite motif-containing protein 26 (Fragment)	1	2	0	0	5.02087e+06	0
B8JK87	Amotl2	Angiomotin-like protein 2	5	6	0	0	2.60324e+07	0
B9EHJ3	Tjp1	Tight junction protein ZO-1	1	1	0	1.20718e+09	3.89524e+09	1.93299e+08
B9EJ54	Nup205	MCG21756, isoform CRA_b	12	18	0	2.42571e+07	1.54376e+08	0
B9EJX5	Taf2	TAF2 RNA polymerase II, TATA box binding protein (TBP)-associated factor	8	4	1	7.02199e+06	2.54142e+07	0
D0QMC3	Mndal	Myeloid cell nuclear differentiation antigen-like protein	3	1	1	8.62296e+06	0	0
D3YTQ5	Acad11	Acyl-CoA dehydrogenase family member 11	1	2	0	0	4.25926e+06	0
D3YU17	Ncln	Nicalin	5	8	0	9.79779e+06	6.48032e+07	0
D3YU45	Rpl23a	Protein Gm3940	0	0	1	0	0	9.31219e+06
D3YUM1	Ndufv1	NADH dehydrogenase [ubiquinone] flavoprotein 1, mitochondrial	1	3	0	0	1.60759e+08	0
D3YUP1	Carm1	Histone-arginine methyltransferase CARM1	3	4	0	5.1726e+06	2.11631e+07	0
D3YUT9	S100a4	Protein S100-A4	0	1	0	0	1.35473e+07	0
D3YUW8	Pogz	Pogo transposable element with ZNF domain	3	1	0	1.68895e+06	0	0
D3YUX2	Mpdz	Multiple PDZ domain protein	5	2	0	0	2.27958e+07	0
D3YUY3	Pip5k1a	Phosphatidylinositol 4-phosphate 5-kinase type-1 alpha	5	5	0	4.99733e+06	0	0
D3YVL0	Mov10	Putative helicase MOV-10	24	23	0	3.51369e+07	2.34121e+08	0
D3YVN7	Gm9755;Tufm	Elongation factor Tu	8	10	8	9.06039e+07	6.94253e+08	4.2158e+08
D3YVU1	Usp16	Ubiquitin carboxyl-terminal hydrolase 16	3	1	0	1.17017e+06	0	0
D3YVV9	Synpo2	Synaptopodin-2	5	2	0	2.95151e+06	0	0
D3YVW2	Golim4	Golgi integral membrane protein 4	2	5	0	0	2.07545e+07	0
D3YW52	Pzp;A2m	Alpha-2-macroglobulin	1	0	5	0	0	5.06851e+07
D3YWX2	Ylpm1	YLP motif-containing protein 1	4	2	0	2.91906e+06	0	0
D3YXV8	Leng8	Leukocyte receptor cluster member 8 homolog (Fragment)	2	0	0	390532	0	0
D3YXZ5	Rbm47	RNA-binding protein 47	3	3	0	0	1.51837e+07	0
D3YYD2	Fam111a	Protein FAM111A	1	1	0	1.88022e+06	0	0
D3YYN7	Atp1a2	Sodium/potassium-transporting ATPase subunit alpha-2	0	1	0	0	5.75257e+06	0
D3YYN8	Cdc42bpa	Serine/threonine-protein kinase MRCK alpha	1	10	0	0	5.68626e+07	0
D3YYT0	Cdh2	Cadherin-2	5	6	0	6.00475e+06	3.37546e+07	0
D3YYT1	Glyr1	Putative oxidoreductase GLYR1	6	8	1	1.30807e+07	1.26706e+08	0
D3YYU8	Obsl1	Protein Obsl1	3	2	0	1.01611e+07	0	0
D3YYW8	Rbm42	RNA-binding protein 42	1	2	0	0	1.87598e+07	0
D3YZC9	Sf1	Splicing factor 1	4	9	0	2.44417e+07	1.93535e+08	0
D3YZP9	Ccdc6	Coiled-coil domain-containing protein 6	0	3	0	0	1.38137e+07	0
D3Z090	Csf1	Macrophage colony-stimulating factor 1 (Fragment)	0	0	2	0	0	3.93142e+07
D3Z0A5	Tmbim1	Protein lifeguard 3 (Fragment)	0	0	2	0	0	2.52062e+07
D3Z0L8	Actn4	Alpha-actinin-4 (Fragment)	1	1	0	1.4667e+06	0	0
D3Z0M9	Ddx23	MCG18410, isoform CRA_a	18	17	4	3.8821e+07	2.28596e+08	3.81066e+07
D3Z0Q6	Gys1	Glycogen [starch] synthase, muscle	2	0	0	1.66327e+06	0	0
D3Z0T0	Taf6	Transcription initiation factor TFIID subunit 6	0	0	1	0	0	1.41929e+07
D3Z0V2	Arhgef7	Rho guanine nucleotide exchange factor 7	1	1	0	375077	0	0
D3Z0V9	Sun1	SUN domain-containing protein 1	1	3	0	0	1.4869e+07	0
D3Z158	Qars	Protein Qars	1	3	0	0	2.98549e+06	0
D3Z197	Whsc1l1	Histone-lysine N-methyltransferase NSD3	2	2	0	668569	0	0
D3Z1N4	Pbrm1	Protein polybromo-1	23	16	0	2.80904e+07	1.00265e+08	0
D3Z2B3	Acad12;Acad10	Protein Acad12	0	1	1	0	0	3.34586e+06
D3Z2E3	Reps1	RalBP1-associated Eps domain-containing protein 1	0	1	1	0	1.08519e+08	0
D3Z2E7	AI607873	Protein AI607873	8	3	0	9.83068e+06	1.42468e+07	0
D3Z2R5	Sepn1	Protein Sepn1	0	1	0	0	1.51334e+06	0
D3Z3A8	Myo9a	Unconventional myosin-IXa	3	1	1	8.52133e+06	0	0
D3Z3Q3	Smtn	Smoothelin	31	36	13	1.54014e+08	1.28404e+09	1.4383e+09
D3Z4B0	Srsf11	Protein Srsf11 (Fragment)	1	1	0	2.46695e+06	0	0
D3Z4C0	Farp2	FERM, RhoGEF and pleckstrin domain-containing protein 2	1	0	0	280575	0	0
D3Z4C3	Zbtb7a	Zinc finger and BTB domain-containing protein 7A	1	1	0	0	1.23079e+07	0
D3Z4J3	Myo5a	Unconventional myosin-Va	2	2	1	1.05538e+07	3.67542e+07	0
D3Z4V1	Plrg1	Pleiotropic regulator 1	7	7	10	1.38285e+08	3.65511e+08	4.90961e+08
D3Z5I1	Zc3hav1	Zinc finger CCCH-type antiviral protein 1	8	11	0	8.01812e+06	6.72102e+07	0
D3Z5I9	Rbm33	RNA-binding protein 33	3	1	0	3.13748e+06	0	0
D3Z5J3	Sorbs1	Sorbin and SH3 domain-containing protein 1	0	0	0	0	6.13295e+06	0
D3Z5N6	Dpf2	Zinc finger protein ubi-d4	9	2	0	1.68124e+08	7.83169e+07	0
D3Z619	Fip1l1	Pre-mRNA 3-end-processing factor FIP1	12	6	6	5.23446e+07	1.46859e+08	3.9304e+08
D3Z6C3	Rps3a	40S ribosomal protein S3a	1	0	3	0	0	2.64446e+07
D3Z6S1	Tmem214	Transmembrane protein 214	5	8	0	9.15956e+06	5.64929e+07	0
D3Z6W1	Map6	Microtubule-associated protein 6	0	1	0	0	6.21422e+06	0
D3Z6W7	Gxylt1	Glucoside xylosyltransferase 1	0	2	3	0	0	9.13832e+07
D3Z700	Ercc2	TFIIH basal transcription factor complex helicase XPD subunit	1	1	0	906236	0	0
D3Z7U0	Anxa11	Annexin	0	0	2	0	0	1.13676e+07
D6RET6	Gpatch1	G patch domain-containing protein 1	1	0	2	0	0	6.07294e+06
D6RI42	Zc3h7a	Protein Zc3h7a	3	0	0	1.15863e+06	0	0
D6RI55	Ash2l	Set1/Ash2 histone methyltransferase complex subunit ASH2	0	1	0	0	2.86359e+06	0
E0CX72	Vangl1	Vang-like protein 1 (Fragment)	1	0	0	936429	0	0
E0CY81	Zfp91	E3 ubiquitin-protein ligase ZFP91	3	2	0	1.29644e+07	3.4652e+07	0
E0CYH0	Wtap	MCG16685, isoform CRA_d	1	2	2	0	0	1.52305e+07
E0CYH4	Wdr26	WD repeat-containing protein 26	6	6	0	1.25432e+07	6.53026e+07	0
E0CYM1	Filip1l	Filamin A-interacting protein 1-like	24	30	0	6.38818e+07	6.10643e+08	0
E0CZ27	H3f3a;Hist1h3b;Hist1h3a;H3f3c	Histone H3 (Fragment)	1	0	2	0	0	4.4606e+07
E0CZ48	Cep63	Centrosomal protein of 63 kDa (Fragment)	0	1	0	0	1.20198e+06	0
E2JF22	Piezo1	Piezo-type mechanosensitive ion channel component 1	2	5	14	2.64428e+06	1.7795e+07	1.94613e+08
E9PUA3	Iqsec1	IQ motif and SEC7 domain-containing protein 1	8	10	1	7.79326e+06	4.27619e+07	0
E9PUA5	Kifc5b	Kinesin-like protein KIFC1	3	4	0	5.54915e+06	3.27444e+07	0
E9PUG7	Eif2d	Eukaryotic translation initiation factor 2D	0	4	0	0	1.27202e+07	0
E9PUM4	Tln2	Talin-2	12	20	0	1.9058e+07	7.54838e+07	0
E9PUQ5	Golga2	Golgin subfamily A member 2	3	8	0	4.81686e+06	2.55005e+07	0
E9PUU4	Gemin5	Gem-associated protein 5	12	2	0	8.18013e+06	1.2762e+07	0
E9PV22	Lrrc47	Leucine-rich repeat-containing protein 47	3	5	0	3.83649e+06	3.31536e+07	0
E9PVA8	Gcn1l1	Protein Gcn1l1	0	4	2	0	1.42914e+07	0
E9PVC5	Eif4g1	Eukaryotic translation initiation factor 4 gamma 1	1	0	0	7.94889e+07	5.02792e+08	0
E9PVC6	Eif4g1	Eukaryotic translation initiation factor 4 gamma 1	1	1	0	3.05122e+06	0	0
E9PW30	Snx27	Sorting nexin-27	0	3	0	0	1.56594e+07	0
E9PWB1	Phldb1	Pleckstrin homology-like domain family B member 1	42	25	1	7.45844e+07	3.04051e+08	0
E9PWD9	Polrmt	DNA-directed RNA polymerase	2	3	0	0	6.05676e+06	0
E9PWG6	Ncapg	Protein Ncapg	2	1	0	0	1.97206e+06	0
E9PWU7	Kifc3;Kif17;Kif3b;Kif3c	Kinesin-like protein KIFC3	1	1	0	0	754527	0
E9PWY2	Gtf2h1	General transcription factor IIH subunit 1 (Fragment)	1	1	0	505919	0	0
E9PX30	Map4k5	Mitogen-activated protein kinase kinase kinase kinase	1	1	0	0	5.37727e+06	0
E9PX48	Dock7	Dedicator of cytokinesis protein 7	50	51	2	3.12408e+08	1.60068e+09	0
E9PX59	Samd9l	Sterile alpha motif domain-containing protein 9-like	14	10	0	1.3906e+07	7.99648e+07	0
E9PX66	Supt7l	STAGA complex 65 subunit gamma	1	1	0	1.32045e+06	0	0
E9PX70	Col12a1	Collagen alpha-1(XII) chain	10	18	26	5.12203e+07	4.15542e+08	3.39035e+08
E9PXB7	Nedd4l	E3 ubiquitin-protein ligase NEDD4-like	4	2	0	8.28863e+06	3.24566e+07	0
E9PXT5	Cul4a	Cullin-4A	0	1	0	0	4.13566e+06	0
E9PXW9	Gata4	Transcription factor GATA-4	3	2	1	0	3.89271e+07	2.90894e+07
E9PXX7	Txndc5	Thioredoxin domain-containing protein 5	4	4	7	1.84919e+07	1.62227e+08	1.75964e+08
E9PY58	Clpb	Caseinolytic peptidase B protein homolog	0	2	0	0	6.25852e+06	0
E9PYB0	Ahnak2	Protein Ahnak2 (Fragment)	1	1	5	5.46569e+06	1.41856e+07	0
E9PYF4	Lmo7	Protein Lmo7	5	2	0	8.06181e+08	6.65358e+09	6.39914e+08
E9PYH6	Setd1a	Protein Setd1a	0	3	0	0	5.1281e+06	0
E9PYT3	Atl3	Atlastin-3	0	1	1	0	0	5.68667e+06
E9PZ16	Hspg2	Basement membrane-specific heparan sulfate proteoglycan core protein	47	58	115	7.48348e+08	5.35892e+09	1.23005e+10
E9PZ21	Rbms1;Rbms3	RNA-binding motif, single-stranded-interacting protein 1	1	1	2	3.58905e+07	0	0
E9PZ53	Naa16;Naa15	N-alpha-acetyltransferase 16, NatA auxiliary subunit	1	1	0	303974	0	0
E9PZJ8	Ascc3	Activating signal cointegrator 1 complex subunit 3	22	26	3	6.32435e+07	2.4691e+08	1.83701e+07
E9PZM4	Chd2	Protein Chd2	2	2	0	0	7.86753e+06	0
E9Q027	Cnot2	CCR4-NOT transcription complex subunit 2	3	2	0	0	2.72419e+07	0
E9Q066	Larp4	La-related protein 4	9	4	0	1.65061e+07	3.35966e+07	0
E9Q0A7	Oxr1	Oxidation resistance protein 1	3	3	0	3.21304e+06	0	0
E9Q0L7	Smpd4	Sphingomyelin phosphodiesterase 4	1	2	0	0	1.37702e+07	0
E9Q0S6	Tns1	Protein Tns1	26	28	0	1.43749e+08	3.52164e+08	0
E9Q0U7	Hsph1	Heat shock protein 105 kDa	3	0	0	3.73162e+06	0	0
E9Q0Y4	Sipa1	Signal-induced proliferation-associated protein 1	26	32	0	1.06839e+08	4.37919e+08	0
E9Q132	Rpl24	60S ribosomal protein L24	1	1	0	536063	0	0
E9Q163	Xrcc6	X-ray repair cross-complementing protein 6 (Fragment)	0	1	0	0	1.94342e+06	0
E9Q175	Myo6	Unconventional myosin-VI	46	54	4	1.9168e+08	1.18192e+09	5.80846e+07
E9Q1P8	Irf2bp2	Interferon regulatory factor 2-binding protein 2	7	8	0	2.12805e+07	1.42115e+08	0
E9Q1S3	Sec23a	Protein transport protein Sec23A	7	7	1	5.87907e+06	5.71955e+07	0
E9Q1T1	Camk2d	Calcium/calmodulin-dependent protein kinase type II subunit beta	7	7	12	3.41624e+08	1.82253e+09	3.05841e+09
E9Q238	Kank1	Protein Kank1	5	5	0	2.63765e+06	1.61606e+07	0
E9Q2H1	Ubr5	E3 ubiquitin-protein ligase UBR5	17	23	8	4.52332e+07	3.47254e+08	4.10672e+07
E9Q2I4	Elmsan1	Protein Elmsan1	4	1	0	2.42738e+06	0	0
E9Q2S7	Zfp266	Protein Zfp266	1	1	0	889985	0	0
E9Q2X6	Smc4	Structural maintenance of chromosomes protein	28	13	0	4.38026e+07	6.43094e+07	0
E9Q309	Cep350	Protein Cep350	0	5	9	0	0	7.31008e+07
E9Q361	Ints10	Integrator complex subunit 10	6	7	0	5.55308e+06	4.13679e+07	0
E9Q3B1	Rcbtb2	RCC1 and BTB domain-containing protein 2	1	0	2	0	0	3.69338e+07
E9Q3E2	Synpo	Synaptopodin	0	0	0	9.41436e+08	4.07246e+09	1.76409e+08
E9Q3G8	Nup153	Protein Nup153	19	12	0	1.12569e+08	4.01122e+08	0
E9Q3K3	Agap1;Agap3	Arf-GAP with GTPase, ANK repeat and PH domain-containing protein 1	0	1	0	0	1.23345e+07	0
E9Q3L2	Pi4ka	Protein Pi4ka	0	3	0	0	621394	0
E9Q3T3	Kif14	Protein Kif14	2	1	0	1.16541e+06	0	0
E9Q3X0	Mvp	V-type proton ATPase 16 kDa proteolipid subunit	1	3	1	0	1.34107e+07	0
E9Q3Y7	C530008M17Rik;Kiaa1211	Protein C530008M17Rik	3	1	0	4.79138e+06	0	0
E9Q3Z5	Svil	Supervillin	0	0	0	0	1.55846e+07	0
E9Q452	Tpm1	Tropomyosin alpha-1 chain	2	2	3	1.05666e+08	1.10432e+09	1.46786e+09
E9Q4K7	Kif13b	Protein Kif13b	4	8	0	3.48291e+06	3.98244e+07	0
E9Q4S3	Nin	Ninein	0	1	0	0	8.22195e+06	0
E9Q4Y4	Cep192	Protein Cep192	0	0	5	0	0	2.94441e+06
E9Q557	Dsp	Desmoplakin	28	6	33	6.89974e+07	3.39917e+07	8.17038e+08
E9Q586	Dctn1	Dynactin subunit 1	8	25	0	6.35921e+06	1.55655e+08	0
E9Q5D6	Ranbp9	Ran-binding protein 9	2	1	0	2.02741e+06	0	0
E9Q5E1	Pcdh19	Protocadherin-19	3	5	0	1.82312e+06	1.20359e+07	0
E9Q5F4	Actb	Actin, cytoplasmic 1 (Fragment)	1	1	1	0	0	3.71327e+08
E9Q5F9-2	Setd2	Isoform 2 of Histone-lysine N-methyltransferase SETD2	1	0	1	489438	0	0
E9Q5G3	Kif23	Protein Kif23	6	1	0	3.9795e+06	0	0
E9Q5W5	Zzef1	Zinc finger ZZ-type and EF-hand domain-containing protein 1	0	1	0	0	1.50177e+07	0
E9Q616	Ahnak	Protein Ahnak	162	221	207	2.88018e+09	1.63581e+10	1.72792e+10
E9Q634	Myo1e	Unconventional myosin-Ie	41	40	3	2.61306e+08	1.01879e+09	1.16132e+08
E9Q640	Rbm26	RNA-binding protein 26	6	8	1	6.62481e+06	2.5347e+07	0
E9Q6A7	Bptf	Protein Bptf	4	2	0	3.86845e+06	0	0
E9Q6H8	Plekha5	Protein Plekha5	10	4	0	4.39141e+06	2.15886e+07	0
E9Q6K3	Pibf1	Protein Pibf1	1	8	0	0	8.55464e+07	0
E9Q6L0	Clasp1	CLIP-associating protein 1	5	7	0	3.12919e+06	1.90273e+07	0
E9Q6R4	Arid1b	Protein Arid1b	26	9	0	8.57436e+07	4.11986e+07	0
E9Q6R7	Utrn	Protein Utrn	130	171	136	2.93688e+09	2.17862e+10	1.05057e+10
E9Q718	Plod2	Procollagen-lysine,2-oxoglutarate 5-dioxygenase 2	1	1	0	769556	0	0
E9Q7E2	Arid2	Protein Arid2	5	1	0	8.64211e+06	0	0
E9Q7G0	Numa1	Protein Numa1	33	42	9	1.92485e+08	9.12324e+08	1.44924e+08
E9Q7H5	Gm8991;Hnrnpa3;Gm6793;Gm9242	Uncharacterized protein	0	0	5	0	0	5.06113e+07
E9Q7S4	Spats2l	SPATS2-like protein	0	2	0	0	3.60036e+06	0
E9Q7W0	Rbpj	Recombining-binding protein suppressor of hairless	9	12	0	4.56898e+07	3.72424e+08	0
E9Q7Z8	Ythdc1	Protein Ythdc1	4	2	2	4.06257e+06	0	0
E9Q800	Immt	Mitochondrial inner membrane protein	0	1	0	0	6.68292e+06	0
E9Q8F0	Rbm39	RNA-binding protein 39	9	9	5	5.36063e+07	1.95256e+08	1.07037e+08
E9Q8K8	Zc3h4	Zinc finger CCCH domain-containing protein 4	1	1	0	0	8.75104e+06	0
E9Q8N1	Ttn	Titin	0	2	1	0	7.50492e+06	0
E9Q8N5	Clasp2	CLIP-associating protein 2	3	1	1	1.08509e+06	0	0
E9Q987	Trim12c;Trim5	Protein Trim12c	7	11	13	9.28328e+07	7.17731e+08	9.82804e+08
E9Q9B0	Kif1c	Kinesin-like protein KIF1C	1	3	0	3.96065e+06	2.72114e+07	0
E9Q9B7	Kidins220	Protein Kidins220	2	4	7	0	0	5.33136e+07
E9Q9C3	Mllt4	Afadin	0	1	0	0	1.96111e+06	0
E9Q9C7	Ablim1	Actin-binding LIM protein 1	3	8	1	1.0599e+07	4.49629e+07	4.52559e+07
E9Q9F5	2015-09-07	Septin-7	3	5	8	2.32183e+07	4.78243e+08	5.03099e+08
E9Q9H2	Dnajc2	DnaJ homolog subfamily C member 2	0	2	0	0	1.13372e+07	0
E9Q9I2	Dlg5	Protein Dlg5	7	3	0	6.82512e+06	1.84217e+07	0
E9Q9J0	Uba52;Kxd1;Ubc;Ubb;Rps27a;Gm7808	Ubiquitin-60S ribosomal protein L40 (Fragment)	5	5	5	4.60025e+08	1.84776e+09	1.80665e+09
E9Q9N6	Mark2	Serine/threonine-protein kinase MARK2	6	6	0	5.67091e+06	1.83768e+07	0
E9Q9T6	Ddx55	ATP-dependent RNA helicase DDX55	3	1	0	4.47197e+06	0	0
E9Q9Y4	Tet1	Methylcytosine dioxygenase TET1	0	0	1	0	0	4.90777e+07
E9QA15	Cald1	Protein Cald1	0	0	0	2.08848e+10	1.31178e+11	9.26954e+10
E9QA16	Cald1	Protein Cald1	0	0	0	1.98224e+09	8.57834e+09	2.35885e+09
E9QA53	Blmh	Bleomycin hydrolase (Fragment)	0	0	1	0	0	4.46326e+06
E9QA63	Macf1	Microtubule-actin cross-linking factor 1	0	0	0	4.21098e+08	1.90095e+09	1.08546e+09
E9QAD4	Ccdc93	Coiled-coil domain-containing protein 93	1	1	1	527079	0	0
E9QAH1	Golgb1	Protein Golgb1	11	24	57	3.48281e+07	3.05349e+08	1.15333e+09
E9QAI5	Cad	DNA fragmentation factor subunit beta	8	7	0	8.56159e+06	0	0
E9QAK8	AW554918;Kiaa1328	Protein AW554918	2	2	0	441743	0	0
E9QAQ5	Gsk3b	Glycogen synthase kinase-3 beta	1	3	1	0	0	3.2171e+07
E9QAQ7	Arid1a	AT-rich interactive domain-containing protein 1A	33	5	0	2.46145e+08	6.06325e+07	0
E9QAS4	Chd4	Chromodomain-helicase-DNA-binding protein 4	18	31	3	6.14418e+07	5.73931e+08	4.11451e+07
E9QAT0	Fmr1	Fragile X mental retardation protein 1 homolog	11	11	3	2.70359e+07	2.15e+08	6.90331e+07
E9QAU9	Lrch3	Leucine-rich repeat and calponin homology domain-containing protein 3	8	11	0	1.44672e+07	7.68608e+07	0
E9QB02	Mars	Methionine--tRNA ligase, cytoplasmic	1	3	0	0	1.25594e+07	0
E9QJU8	Trp53bp2;Tp53bp2	Apoptosis-stimulating of p53 protein 2	7	3	0	3.6515e+06	2.21025e+07	0
E9QK43	Plec	Plectin	1	2	2	0	1.30766e+08	0
E9QK83	Utp20	Small subunit processome component 20 homolog	1	6	0	0	6.49019e+06	0
E9QKA4	Srrm1	Serine/arginine repetitive matrix protein 1	13	12	3	3.88657e+07	9.30581e+07	5.24565e+07
E9QKE4	Rab3gap2	Rab3 GTPase-activating protein non-catalytic subunit	0	2	0	0	726112	0
E9QKG6	Ankrd17	Ankyrin repeat domain-containing protein 17	7	3	0	1.45408e+07	0	0
E9QKL6	Ifi204	Interferon-activable protein 204	2	4	0	7.43635e+07	6.05874e+08	0
E9QKQ3	Knop1	Lysine-rich nucleolar protein 1	2	1	0	2.77055e+06	0	0
E9QKV6	Myo9b	Unconventional myosin-IXb	20	26	2	2.37883e+07	3.21377e+08	1.52484e+07
E9QLA5	Inf2	Inverted formin-2	8	14	0	1.26477e+07	8.12403e+07	0
E9QLJ5	Plec	Plectin	1	2	0	0	1.18531e+08	0
E9QLQ9	Apc	Adenomatous polyposis coli protein	3	1	1	1.35574e+07	0	0
E9QM77	Atxn2	Ataxin-2	11	14	0	2.60761e+07	1.48092e+08	0
E9QME5	Trim33	E3 ubiquitin-protein ligase TRIM33	5	4	0	0	1.05562e+07	0
E9QMJ1	Asap1	Arf-GAP with SH3 domain, ANK repeat and PH domain-containing protein 1	4	12	0	2.75567e+06	4.29707e+07	0
E9QMK3	Vcan	Versican core protein	0	0	4	0	0	5.60671e+07
E9QML5	Zfml;Znf638	Zinc finger protein 638	3	3	3	1.07389e+06	2.10138e+07	0
E9QMN5	Gatad2a	Transcriptional repressor p66 alpha	17	8	0	3.96723e+07	7.85257e+07	0
E9QMZ5	Plec	Plectin	6	6	6	7.8453e+08	3.14605e+09	1.90293e+09
E9QN31	Nop2	Putative ribosomal RNA methyltransferase NOP2	13	10	4	2.32453e+07	7.92199e+07	2.78757e+07
E9QN52	Lrrfip2	Leucine-rich repeat flightless-interacting protein 2	19	20	8	5.27275e+08	4.00247e+09	8.43467e+08
E9QN70	Lamb1	Laminin subunit beta-1	0	4	1	0	1.226e+07	0
E9QNA7	Sorbs1	Sorbin and SH3 domain-containing protein 1	0	0	0	2.22064e+08	2.189e+09	1.02982e+08
E9QNH6	Myo1b	Unconventional myosin-Ib	0	1	0	0	2.83255e+07	0
E9QNH7	Acbd5	Acyl-CoA-binding domain-containing protein 5	1	2	0	0	536683	0
E9QNN1	Dhx9	ATP-dependent RNA helicase A	42	45	9	2.54663e+08	1.73093e+09	7.93173e+07
E9QNP3	Hrnr	Hornerin	0	0	1	0	0	4.4362e+06
E9QNY8	Sacs	Sacsin	3	8	2	0	3.86505e+07	0
E9QP99	Golga3	Golgin subfamily A member 3	8	14	0	6.98959e+06	5.61571e+07	0
E9QPE7	Myh11	Myosin-11	2	3	0	1.9033e+08	7.09463e+08	0
E9QPE8	Plec	Plectin	13	16	15	1.68885e+11	1.0215e+12	7.99611e+11
E9QPI5	Pds5a	Sister chromatid cohesion protein PDS5 homolog A	8	8	0	3.22914e+06	3.93052e+07	0
E9QPN7	Dock6	Dedicator of cytokinesis protein 6	3	14	0	0	3.25977e+07	0
E9QPX1	Col18a1	Collagen alpha-1(XVIII) chain	3	3	8	4.81293e+06	0	1.39604e+08
E9QQ00	Plec	Plectin	1	1	1	0	0	2.52616e+07
E9QQ10	Akap9	A-kinase anchor protein 9	1	0	6	0	0	3.29009e+08
F2Z490	Dgke	Diacylglycerol kinase epsilon	0	1	0	0	1.70187e+07	0
F2Z4A3	Fat1	Protein Fat1	49	71	77	4.04735e+08	3.19571e+09	2.33322e+09
F2Z4A9	Smarca2	Probable global transcription activator SNF2L2	7	2	0	1.09068e+07	0	0
F6QC57	Ubr3	E3 ubiquitin-protein ligase UBR3	1	1	0	0	7.18295e+06	0
F6QH05	Tead1;Tead2;Tead3	Transcriptional enhancer factor TEF-1 (Fragment)	1	1	0	7.9106e+06	0	0
F6QKD2	Ddx47	Probable ATP-dependent RNA helicase DDX47 (Fragment)	0	1	5	0	0	1.4433e+08
F6QQP6	Dab2ip	Disabled homolog 2-interacting protein (Fragment)	2	2	0	0	5.80703e+06	0
F6QX82	Drosha	Ribonuclease 3 (Fragment)	2	1	0	1.44642e+06	0	0
F6RDR0	Add1	Alpha-adducin (Fragment)	1	1	0	0	4.31344e+06	0
F6RJ39	Acin1	Apoptotic chromatin condensation inducer in the nucleus (Fragment)	18	15	4	5.29975e+07	2.15393e+08	1.90998e+07
F6RND9	Mprip	Myosin phosphatase Rho-interacting protein (Fragment)	3	3	0	5.71853e+06	2.059e+07	0
F6SBR5	Cit	Citron Rho-interacting kinase (Fragment)	2	1	0	986456	0	0
F6SFF5	Coq9	Ubiquinone biosynthesis protein COQ9, mitochondrial (Fragment)	0	0	1	0	0	3.20726e+07
F6SMY7	Mycbp2	Probable E3 ubiquitin-protein ligase MYCBP2 (Fragment)	5	6	4	7.52864e+06	8.08706e+07	2.16592e+07
F6SRV1	Sf1	Splicing factor 1 (Fragment)	1	0	0	1.31298e+06	0	0
F6TCF9	Bag1	BAG family molecular chaperone regulator 1	0	0	2	0	0	7.16964e+06
F6TLV3	Fndc3a	Fibronectin type-III domain-containing protein 3A (Fragment)	1	7	0	0	3.08651e+07	0
F6TUN6	Kcnh8;Kcnh4	Potassium voltage-gated channel subfamily H member 8	0	0	2	0	0	2.38858e+07
F6TZU3	Gan	Gigaxonin (Fragment)	0	1	0	0	2.22018e+06	0
F6VEP4	Rrp9	U3 small nucleolar RNA-interacting protein 2 (Fragment)	1	0	1	0	0	5.44863e+06
F6VG99	Lmo7	Protein Lmo7 (Fragment)	1	2	0	0	1.05144e+07	0
F6VQ19	Lrch2	Leucine-rich repeat and calponin homology domain-containing protein 2 (Fragment)	3	3	0	0	2.07768e+07	0
F6VU93	Ppip5k1	Inositol hexakisphosphate and diphosphoinositol-pentakisphosphate kinase 1 (Fragment)	0	0	1	0	0	4.6238e+06
F6W761	Asun	Protein asunder homolog (Fragment)	2	1	0	1.64231e+06	0	0
F6W8W7	Taf4a	Protein Taf4a (Fragment)	1	0	1	467939	0	0
F6WKE4	Sgce	Epsilon-sarcoglycan (Fragment)	0	0	2	0	0	3.65976e+07
F6XCT0	Macf1	Microtubule-actin cross-linking factor 1 (Fragment)	0	0	2	0	0	1.27809e+07
F6XWB2	Igkv1-115	Uncharacterized protein	0	1	1	0	5.74551e+07	0
F6XWD4	Ppp1r12c	Protein phosphatase 1 regulatory subunit 12C (Fragment)	1	0	0	9.19638e+06	5.60188e+07	0
F6YZ95	Ppfibp1	Liprin-beta-1 (Fragment)	2	1	0	3.26861e+06	0	0
F6ZQA3	Numa1	Protein Numa1 (Fragment)	1	1	0	0	2.14461e+07	0
F6ZU11	Prmt3	Protein arginine N-methyltransferase 3 (Fragment)	0	1	0	0	4.78525e+06	0
F7A6H4	Rnf213	E3 ubiquitin-protein ligase RNF213	158	189	88	3.47275e+09	1.92256e+10	3.24991e+09
F7AA26	Palm2Akap2	Protein Gm20459 (Fragment)	0	0	0	1.50337e+09	7.75522e+09	5.29137e+08
F7ACR9	Macf1	Microtubule-actin cross-linking factor 1 (Fragment)	0	0	0	0	4.36367e+07	0
F7BE84	Ankrd50	Protein Ankrd50 (Fragment)	5	9	0	0	3.68643e+07	0
F7BJB9	Morc3	Protein Morc3	1	2	0	0	2.6276e+06	0
F7CBP1	Eif4g2	Eukaryotic translation initiation factor 4 gamma 2	4	3	0	0	1.05762e+07	0
F7CBR4	Gcnt7	Beta-1,3-galactosyl-O-glycosyl-glycoprotein beta-1,6-N-acetylglucosaminyltransferase 7 (Fragment)	1	1	0	6.81137e+07	0	0
F7CGG2	Trrap	Transformation/transcription domain-associated protein (Fragment)	5	10	3	8.54195e+06	9.95172e+07	0
F7CVJ5	Ahnak2	Protein Ahnak2 (Fragment)	0	1	1	0	0	2.04186e+07
F7DBB3	Ahnak2	Protein Ahnak2 (Fragment)	5	7	8	1.25603e+08	8.19091e+08	1.19265e+09
F8VPK0	Ttc37	Protein Ttc37	1	5	0	0	1.23542e+07	0
F8VPK5	Rock2	Rho-associated protein kinase	13	9	0	1.40361e+07	1.64081e+07	0
F8VPL2	Pik3c2a	Phosphatidylinositol 4-phosphate 3-kinase C2 domain-containing subunit alpha	5	2	1	2.57869e+06	0	0
F8VPL5	Map4k4	Mitogen-activated protein kinase kinase kinase kinase 4	22	17	1	3.04695e+07	1.8293e+08	0
F8VPM7	Erc1	ELKS/Rab6-interacting/CAST family member 1	10	18	0	7.32441e+06	6.27771e+07	0
F8VPP8	Zc3h7b	Protein Zc3h7b	2	1	0	452455	0	0
F8VPR1	Lmod1	Leiomodin-1	18	23	14	1.12868e+08	1.16505e+09	1.33328e+09
F8VPR2	Fmnl2	Formin-like protein 2	8	16	2	8.75453e+06	1.23855e+08	1.80294e+07
F8VPU2	Farp1	FERM, RhoGEF and pleckstrin domain-containing protein 1	25	35	12	1.21254e+08	8.6661e+08	1.78893e+08
F8VPV0	Pcnt	Pericentrin	8	25	32	1.50995e+07	3.28601e+08	1.92149e+08
F8VPX1	Usp7	Ubiquitin carboxyl-terminal hydrolase	11	20	0	1.52733e+07	1.29601e+08	0
F8VPY2	Taf5	Transcription initiation factor TFIID subunit 5	0	0	1	0	0	2.87368e+06
F8VQ11	Arhgap23	Rho GTPase-activating protein 23	3	0	0	1.81664e+06	0	0
F8VQ28	Pxn	Paxillin	0	1	0	0	2.07686e+06	0
F8VQ29	Iqgap3	Protein Iqgap3	34	14	0	7.85709e+07	5.92583e+07	0
F8VQ87	Xrn1	5-3 exoribonuclease 1	5	10	0	3.86884e+06	4.54455e+07	0
F8VQB6	Myo10	Unconventional myosin-X	4	2	2	3.32286e+06	0	0
F8VQC1	Srp72	Signal recognition particle subunit SRP72	9	11	5	1.26575e+07	1.29807e+08	0
F8VQC7	Ktn1	Kinectin	25	36	1	4.37673e+07	3.6647e+08	0
F8VQE9	Agap3	Arf-GAP with GTPase, ANK repeat and PH domain-containing protein 3	0	1	0	0	6.04942e+06	0
F8VQJ3	Lamc1	Laminin subunit gamma-1	1	3	1	0	1.92381e+07	0
F8VQL9	Ncor2	Nuclear receptor corepressor 2	7	7	2	2.32541e+07	4.10886e+07	0
F8WGM8	Actg1	Actin, cytoplasmic 2 (Fragment)	1	1	1	8.71869e+06	0	0
F8WGW3	Srbd1	S1 RNA-binding domain-containing protein 1	1	1	0	349764	0	0
F8WH41	Strn	Striatin	4	2	0	3.78455e+06	1.25337e+07	0
F8WHL2	Copa	Coatomer subunit alpha	18	29	2	3.59053e+07	4.85974e+08	1.19868e+07
F8WHM5	Glg1	Golgi apparatus protein 1 (Fragment)	6	12	2	5.56241e+06	5.68033e+07	0
F8WHS8	Pias2;Pias1	E3 SUMO-protein ligase PIAS2	0	1	0	0	7.06556e+06	0
F8WHT3	Prrc2b	Protein PRRC2B	4	3	1	0	8.41976e+06	0
F8WHU5	Pds5b	Sister chromatid cohesion protein PDS5 homolog B	5	12	0	0	6.3793e+07	0
F8WHU7	Stag1	Cohesin subunit SA-1	0	1	0	0	2.18624e+07	0
F8WHY8	Mta1	Metastasis-associated protein MTA1	11	10	0	1.14994e+07	8.97227e+07	0
F8WI22	Bclaf1	Bcl-2-associated transcription factor 1	1	1	0	1.15406e+08	4.98419e+08	1.10408e+08
F8WID1	Exd2	Exonuclease 3-5 domain-containing protein 2	0	2	0	0	4.96641e+06	0
F8WID5	Tpm1	Tropomyosin alpha-1 chain	0	0	0	0	0	1.07554e+07
F8WIE5	Hectd1	E3 ubiquitin-protein ligase HECTD1	1	9	0	0	1.5224e+07	0
F8WIG5	Diap3;Diaph3	Protein diaphanous homolog 3	1	0	0	297149	0	0
F8WIT2	Anxa6	Annexin	13	25	1	4.55823e+07	4.7116e+08	0
F8WIV2	Serpinb6a;Serpinb6	Serpin B6	2	0	1	2.02034e+07	0	0
F8WJ43	Nf2	Merlin (Fragment)	1	3	0	0	1.80625e+07	0
F8WJA0	Ddx24	ATP-dependent RNA helicase DDX24	4	2	1	4.95265e+06	0	0
F8WJC2	Vta1	Vacuolar protein sorting-associated protein VTA1 homolog	0	0	1	0	0	2.74759e+07
F8WJD4	Sympk	Symplekin	1	6	1	0	1.35419e+07	0
F8WJE0	Samhd1	Deoxynucleoside triphosphate triphosphohydrolase SAMHD1	7	17	1	1.55792e+07	3.86703e+08	0
F8WJK8	St13	Hsc70-interacting protein	0	0	2	0	0	1.16495e+08
G3UVU2	Sf3a2	Splicing factor 3A subunit 2	2	3	2	0	2.72503e+07	0
G3UVV4	Hk1	Hexokinase 1, isoform CRA_f	0	1	0	0	1.52802e+07	0
G3UW48	Coro2b	Coronin (Fragment)	0	2	0	0	3.88255e+07	0
G3UWX1	Rfc1	Replication factor C subunit 1	2	2	1	0	0	2.7603e+07
G3UX50	Daxx	Death domain-associated protein 6	1	0	0	339989	0	0
G3UY21	Slit2	Slit homolog 2 protein	4	4	2	1.31603e+06	0	0
G3UY42	Pabpn1;Gm20521	Polyadenylate-binding protein 2	3	3	2	6.7829e+07	5.2706e+08	6.45061e+07
G3UYD5	Gne	Bifunctional UDP-N-acetylglucosamine 2-epimerase/N-acetylmannosamine kinase	0	1	0	0	4.58292e+06	0
G3UYG6	Gigyf2	PERQ amino acid-rich with GYF domain-containing protein 2 (Fragment)	26	19	1	4.67581e+07	2.26533e+08	0
G3UYV4	Yap1	Yorkie homolog	1	1	0	681137	0	0
G3UZ34	Eftud2	116 kDa U5 small nuclear ribonucleoprotein component	32	29	11	1.42728e+08	6.015e+08	3.64623e+08
G3UZ87	Dtnb	Dystrobrevin beta	0	1	0	0	4.81093e+06	0
G3UZA0	Krr1	KRR1 small subunit processome component homolog	1	0	2	0	0	2.55486e+06
G3UZG5	Klhdc4	Kelch domain-containing protein 4	1	0	0	878497	0	0
G3UZZ2	Tapbp	Tapasin (Fragment)	0	1	1	0	7.1996e+06	0
G3X8Q0	Sp1	Trans-acting transcription factor 1	2	0	0	571362	0	0
G3X8S5	Dnajb6;Dnajb7	DnaJ homolog subfamily B member 6	2	1	3	0	0	4.01999e+07
G3X8X0	Dhx16	DEAH (Asp-Glu-Ala-His) box polypeptide 16, isoform CRA_a	4	7	1	1.26708e+06	0	0
G3X8X7	Vps16	Vacuolar protein sorting 16 (Yeast)	3	1	0	2.24161e+06	0	0
G3X920	Armc8	Armadillo repeat containing 8, isoform CRA_b	3	6	0	3.89275e+06	3.02753e+07	0
G3X922	Dnajc13	MCG115602	68	82	14	4.22139e+08	2.00349e+09	1.58374e+08
G3X934	Wdr70	MCG115964	3	0	0	981792	0	0
G3X956	Supt16;Supt16h	FACT complex subunit SPT16	14	10	3	2.1661e+07	6.59065e+07	2.49069e+07
G3X960	Syde1	MCG5982	2	1	0	1.1466e+06	0	0
G3X972	Sec24c	Protein Sec24c	0	2	0	0	7.44284e+06	0
G3X9C2	Nccrp1	F-box only protein 50	1	0	2	1.10379e+06	0	0
G3X9F7	Ddx60	MCG11385	0	1	1	0	674529	0
G3X9J0	Sipa1l3	MCG122846	35	42	3	6.97829e+08	3.12178e+09	2.06033e+08
G3X9N6	Osbpl8	Oxysterol-binding protein	2	2	0	2.11995e+06	5.51525e+06	0
G3X9V2	Ctnnd1	Catenin (Cadherin associated protein), delta 1, isoform CRA_a	1	1	0	1.26389e+08	5.76583e+08	0
G3XA79	Prc1	Protein regulator of cytokinesis 1	5	3	0	1.02009e+07	1.91988e+07	0
G5E833	Osbpl5	Oxysterol-binding protein	3	2	0	2.66667e+06	3.27219e+07	0
G5E839	Cct4	T-complex protein 1 subunit delta	9	3	3	3.50883e+07	2.39285e+08	4.55717e+07
G5E866	Sf3b1	Splicing factor 3B subunit 1	42	49	17	1.20576e+08	1.0007e+09	3.30178e+08
G5E870	Trip12	E3 ubiquitin-protein ligase TRIP12	17	23	0	4.02285e+07	2.1835e+08	0
G5E896	Edc4	Enhancer of mRNA decapping 4, isoform CRA_b	27	25	3	4.78451e+07	3.01004e+08	6.45778e+07
G5E899	Serpine1	Plasminogen activator inhibitor 1	2	5	16	0	5.99242e+07	1.73583e+09
G5E8A7	Samd4b	Protein Smaug homolog 2	2	0	0	304283	0	0
G5E8C3	Gprc5a	G protein-coupled receptor, family C, group 5, member A	2	2	4	1.68046e+07	7.56841e+07	2.68382e+08
G5E8C6	Vill	Villin-like protein	0	6	0	0	2.90281e+07	0
G5E8E1	Lrrfip1	Leucine rich repeat (In FLII) interacting protein 1, isoform CRA_e	2	5	9	1.76436e+07	1.47415e+08	1.25065e+09
G5E8I8	Cherp	Calcium homeostasis endoplasmic reticulum protein	13	14	0	1.51565e+07	8.01539e+07	0
G5E8J3	Wdr11	Bromodomain and WD repeat domain containing 2, isoform CRA_a	1	4	0	0	1.53369e+07	0
G5E8J4	Ptpn21	Protein tyrosine phosphatase, non-receptor type 21, isoform CRA_a	5	3	0	1.88371e+06	0	0
G5E8J8	Wiz	MCG14253, isoform CRA_a	6	0	0	1.65429e+06	0	0
G5E8R0	Tpm1	Tropomyosin 1, alpha, isoform CRA_i	0	1	1	0	0	1.13022e+07
G5E8R4	Ppp6r3	SAPS domain family, member 3, isoform CRA_c	2	2	0	767691	0	0
G5E902	Slc25a3	MCG10343, isoform CRA_b	0	3	5	0	1.29945e+07	2.60222e+08
G5E924	Hnrnpl	Heterogeneous nuclear ribonucleoprotein L (Fragment)	23	27	7	4.57698e+08	1.92858e+09	2.41421e+08
G8JL51	Polr1e	DNA-directed RNA polymerase I subunit RPA49 (Fragment)	1	0	1	1.7268e+06	0	0
G8JL74	Ptbp3	Polypyrimidine tract-binding protein 3	3	4	0	1.9002e+06	0	0
H3BIW0	Zc3h18	Zinc finger CCCH domain-containing protein 18	8	7	0	1.02794e+07	7.61074e+07	0
H3BJ30	Cpsf6	Cleavage and polyadenylation-specificity factor subunit 6	8	11	0	5.57174e+07	4.20452e+08	0
H3BJ97	Tinagl1	Tubulointerstitial nephritis antigen-like	0	0	2	0	0	2.31129e+07
H3BJG4	Trip11	Protein Trip11 (Fragment)	0	1	0	0	6.19503e+06	0
H3BJU7	Arhgef2	Rho guanine nucleotide exchange factor 2	13	10	0	1.86225e+07	6.36688e+07	0
H3BK33	Med23	Mediator of RNA polymerase II transcription subunit 23 (Fragment)	0	2	0	0	1.33543e+06	0
H3BKG0	Cav1	Caveolin-1	0	1	4	0	0	4.77901e+08
H3BKN0	Nsun2	tRNA (cytosine(34)-C(5))-methyltransferase	11	11	3	2.41771e+07	7.75832e+07	3.30998e+07
H3BL37	Tcof1	Treacle protein	7	5	4	2.04287e+07	0	1.16198e+08
H3BLL3	Lrch4	Leucine-rich repeat and calponin homology domain-containing protein 4	6	4	0	3.38178e+06	1.75261e+07	0
H7BWX5	Btbd11	Ankyrin repeat and BTB/POZ domain-containing protein BTBD11 (Fragment)	3	1	0	1.5319e+06	0	0
H7BWY2	Ap3m1;Ap3m2	AP-3 complex subunit mu-1	1	0	0	1.05278e+07	0	0
H7BWY4	Dlg1	Disks large homolog 1	12	8	0	1.78184e+07	6.40949e+07	0
H7BWY7	Arih1	E3 ubiquitin-protein ligase ARIH1	1	1	0	1.15092e+06	0	0
H7BX23	P4ha3	Prolyl 4-hydroxylase subunit alpha-3	3	0	0	2.28049e+06	0	0
H7BX26	Cep170	Centrosomal protein of 170 kDa	11	11	0	2.49886e+07	5.17522e+07	0
H7BX32	Pom121	Nuclear envelope pore membrane protein POM 121	5	4	0	3.93193e+06	0	0
H9H9T3	Neurl4	Neuralized-like protein 4 (Fragment)	1	1	0	447546	0	0
H9KV00	Son	Protein SON	27	25	18	2.81709e+08	1.03457e+09	4.97871e+08
H9KV05	Klhl22	Kelch-like protein 22	2	3	0	2.24239e+06	1.77521e+07	0
I7HIK9	Trp53;Tp53	Cellular tumor antigen p53	0	1	1	0	8.10766e+06	0
I7HJQ9	Mtmr1	Myotubularin-related protein 1	1	2	0	0	1.86356e+07	0
J3QJX0	Cul4b	Cullin-4B	1	1	0	486487	0	0
J3QK23	Gm9825;Rnps1	Uncharacterized protein	3	6	5	5.0042e+07	2.90281e+08	4.18135e+08
J3QMC5	Mdn1	Midasin	7	16	0	1.36409e+07	6.89343e+07	0
J3QNY8	Gm19965	Uncharacterized protein	1	1	0	2.86501e+06	0	0
J3QP64	Birc6	Baculoviral IAP repeat-containing protein 6 (Fragment)	0	1	1	0	0	918999
J3QP68	Nap1l1	Uncharacterized protein	4	3	4	1.06005e+08	3.41469e+08	3.02643e+08
J3QP71	Bsg	Basigin (Fragment)	0	0	2	0	0	2.92678e+07
J3QQ16	Col6a3	Protein Col6a3	0	1	0	8.38681e+07	2.96969e+08	2.00239e+08
J3QQ22	Smg1	Serine/threonine-protein kinase SMG1	0	2	0	0	6.39538e+06	0
K3W4L1	Taf6l	TAF6-like RNA polymerase II p300/CBP-associated factor-associated factor 65 kDa subunit 6L	2	3	0	0	1.42666e+07	0
K3W4P2	Ints1	Integrator complex subunit 1	7	2	0	5.6714e+06	0	0
K3W4P9	Rcor1	REST corepressor 1	4	8	0	5.38469e+06	4.22766e+07	0
K3W4R2	Myh14	Myosin-14	3	3	3	1.66421e+09	6.32032e+09	2.38161e+09
K3W4R5	Ckap5	Cytoskeleton-associated protein 5	4	2	0	4.80179e+06	0	0
K3W4T3	Atp6v0a1	V-type proton ATPase 116 kDa subunit a isoform 1	5	2	13	5.8015e+06	0	2.14275e+08
K4DI61	Phf10	PHD finger protein 10	4	4	0	1.17709e+07	3.36756e+07	0
L7N240	Rps2;Gm18025;Gm6576;Gm8225;Gm5786	Protein Gm6139	0	1	0	0	9.93197e+06	0
L7N279	Vmn2r102	Protein Vmn2r102	1	1	0	0	2.50671e+08	0
L7N451	Gvin1	Interferon-induced very large GTPase 1	3	13	0	0	6.22014e+07	0
M0QWP1	Agrn	Agrin	0	2	14	0	2.06399e+07	1.37047e+08
M0QWX4	Senp1	Sentrin-specific protease 1	0	1	0	0	4.82616e+06	0
O08528	Hk2	Hexokinase-2	13	15	0	2.88052e+07	9.66108e+07	0
O08529	Capn2	Calpain-2 catalytic subunit	4	12	0	3.56657e+06	1.3911e+08	0
O08532-3	Cacna2d1	Isoform 2C of Voltage-dependent calcium channel subunit alpha-2/delta-1	5	2	0	0	7.53765e+06	0
O08553	Dpysl2	Dihydropyrimidinase-related protein 2	2	7	0	3.84523e+06	7.53568e+07	0
O08582	Gtpbp1	GTP-binding protein 1	1	1	0	552117	0	0
O08665	Sema3a	Semaphorin-3A	8	10	2	1.31156e+07	6.19362e+07	0
O08715-2	Akap1	Isoform 1 of A-kinase anchor protein 1, mitochondrial	2	2	0	2.48158e+06	1.86252e+07	0
O08739	Ampd3	AMP deaminase 3	1	2	0	0	5.57451e+06	0
O08917	Flot1	Flotillin-1	8	8	24	1.04709e+08	6.61266e+08	2.30534e+09
O09106	Hdac1;Gm10093	Histone deacetylase 1	5	4	0	5.48877e+07	4.21044e+08	0
O35082-2	Kl	Isoform 2 of Klotho	0	1	0	0	3.53377e+07	0
O35126	Atn1	Atrophin-1	1	0	0	406149	0	0
O35134	Polr1a	DNA-directed RNA polymerase I subunit RPA1	0	6	0	0	1.88292e+07	0
O35218	Cpsf2	Cleavage and polyadenylation specificity factor subunit 2	9	7	4	1.46611e+07	5.20429e+07	7.68754e+07
O35226	Psmd4	26S proteasome non-ATPase regulatory subunit 4	3	1	0	9.82479e+06	0	0
O35239	Ptpn9	Tyrosine-protein phosphatase non-receptor type 9	0	3	0	0	1.09806e+07	0
O35245-5	Pkd2	Isoform 5 of Polycystin-2	0	1	2	0	0	1.12231e+07
O35286	Dhx15	Putative pre-mRNA-splicing factor ATP-dependent RNA helicase DHX15	27	26	7	1.71119e+08	7.3754e+08	9.8631e+07
O35343	Kpna4	Importin subunit alpha-3	2	2	1	1.69401e+07	0	0
O35344	Kpna3	Importin subunit alpha-4	4	5	1	5.63703e+07	4.3552e+08	0
O35350	Capn1	Calpain-1 catalytic subunit	2	11	0	0	6.48003e+07	0
O35379	Abcc1	Multidrug resistance-associated protein 1	0	1	7	0	0	8.08407e+07
O35382	Exoc4	Exocyst complex component 4	1	0	0	647311	0	0
O35465	Fkbp8	Peptidyl-prolyl cis-trans isomerase FKBP8	1	1	5	0	0	1.87369e+08
O35682	Myadm	Myeloid-associated differentiation marker	2	3	6	0	2.00262e+08	1.95821e+09
O35704	Sptlc1	Serine palmitoyltransferase 1	1	0	1	2.20218e+06	0	0
O35841	Api5	Apoptosis inhibitor 5	0	1	1	0	0	3.13119e+06
O35887	Calu	Calumenin	1	6	4	0	2.15136e+08	1.60492e+08
O35949	Elovl3	Elongation of very long chain fatty acids protein 3	1	0	0	3.54389e+07	0	0
O35988	Sdc4	Syndecan-4	1	2	4	0	1.18807e+08	1.88384e+08
O54724	Ptrf	Polymerase I and transcript release factor	22	19	17	1.03938e+09	7.19452e+09	3.42808e+09
O54734	Ddost	Dolichyl-diphosphooligosaccharide--protein glycosyltransferase 48 kDa subunit	2	5	8	2.01803e+07	3.67966e+08	4.43866e+08
O54774	Ap3d1	AP-3 complex subunit delta-1	9	3	0	5.00273e+06	2.70071e+07	0
O54784	Dapk3	Death-associated protein kinase 3	10	8	17	1.89618e+08	9.23978e+08	1.94738e+09
O54931-2	Akap2	Isoform 2 of A-kinase anchor protein 2	1	0	0	1.18008e+06	0	0
O54941	Smarce1	SWI/SNF-related matrix-associated actin-dependent regulator of chromatin subfamily E member 1	18	13	6	1.11484e+09	1.56318e+09	5.19091e+08
O55003	Bnip3	BCL2/adenovirus E1B 19 kDa protein-interacting protein 3	0	0	1	0	0	4.00851e+07
O55029	Copb2	Coatomer subunit beta	5	7	1	4.75485e+06	4.53128e+07	0
O55143	Atp2a2	Sarcoplasmic/endoplasmic reticulum calcium ATPase 2	0	3	8	0	0	7.35458e+07
O55201	Supt5h	Transcription elongation factor SPT5	12	8	0	8.06377e+06	3.51881e+07	0
O55222	Ilk	Integrin-linked protein kinase	3	4	8	9.17233e+06	1.34818e+08	1.59229e+08
O70194	Eif3d	Eukaryotic translation initiation factor 3 subunit D	13	15	1	1.28966e+08	7.37737e+08	0
O70310	Nmt1	Glycylpeptide N-tetradecanoyltransferase 1	1	2	0	0	1.39497e+07	0
O70318	Epb41l2	Band 4.1-like protein 2	21	19	3	5.38567e+07	3.27557e+08	8.93719e+07
O70422	Gtf2h4	General transcription factor IIH subunit 4	0	3	2	0	5.42383e+07	4.51042e+07
O70475	Ugdh	UDP-glucose 6-dehydrogenase	2	6	0	0	1.62639e+08	0
O70551	Srpk1	SRSF protein kinase 1	5	3	0	8.64702e+06	1.74005e+07	0
O70589-3	Cask	Isoform 3 of Peripheral plasma membrane protein CASK	16	17	0	2.87601e+07	1.05895e+08	0
O88207	Col5a1	Collagen alpha-1(V) chain	5	5	6	1.74227e+07	1.02652e+08	0
O88291	Znf326	DBIRD complex subunit ZNF326	4	6	3	6.86194e+06	0	0
O88322	Nid2	Nidogen-2	0	1	1	0	8.53658e+06	0
O88342	Wdr1	WD repeat-containing protein 1	8	9	0	2.89491e+07	1.31e+08	0
O88393	Tgfbr3	Transforming growth factor beta receptor type 3	2	2	8	0	5.01805e+07	3.17425e+08
O88398	Avil	Advillin	0	8	0	0	3.65003e+07	0
O88477	Igf2bp1	Insulin-like growth factor 2 mRNA-binding protein 1	10	13	0	2.95024e+07	3.03487e+08	0
O88520	Shoc2	Leucine-rich repeat protein SHOC-2	3	3	0	2.689e+06	2.17517e+07	0
O88532	Zfr	Zinc finger RNA-binding protein	11	12	0	1.61437e+07	8.76176e+07	0
O88662	Emp2	Epithelial membrane protein 2	0	0	2	0	0	8.0201e+06
O88665	Brd7	Bromodomain-containing protein 7	7	1	2	1.33895e+07	0	0
O88811-2	Stam2	Isoform 2 of Signal transducing adapter molecule 2	0	1	0	0	3.38619e+06	0
O88844	Idh1	Isocitrate dehydrogenase [NADP] cytoplasmic	1	0	1	0	0	1.34642e+07
O88967	Yme1l1	ATP-dependent zinc metalloprotease YME1L1	14	17	1	3.53284e+07	2.46221e+08	0
O89050	Mkln1	Muskelin	0	0	1	0	0	1.40695e+08
O89053	Coro1a	Coronin-1A	1	3	3	0	1.29127e+08	7.57457e+07
P00520-2	Abl1	Isoform II of Tyrosine-protein kinase ABL1	1	3	0	0	1.07407e+07	0
P01027	C3	Complement C3	0	0	7	0	0	2.63277e+08
P01029	C4b	Complement C4-B	0	0	1	0	0	8.18125e+06
P01750	Ighv1-62-3;Ighv1-72	Ig heavy chain V region 102	0	0	2	0	0	6.13773e+07
P01863	Ighg;Igh-1a	Ig gamma-2A chain C region, A allele	0	0	10	0	0	6.12441e+09
P01867-2	Igh-3	Isoform 2 of Ig gamma-2B chain C region	0	0	6	0	0	6.16295e+08
P01868	Ighg1	Ig gamma-1 chain C region secreted form	4	3	21	2.81906e+07	7.453e+07	1.47171e+11
P01872	Ighm	Ig mu chain C region	0	0	4	0	0	7.25186e+08
P01899	H2-D1;H2-Q7;H2-Q6;H2-Q8	H-2 class I histocompatibility antigen, D-B alpha chain	0	1	1	0	6.12815e+07	0
P03975	Iap	IgE-binding protein	1	1	0	0	5.55673e+06	0
P04627	Araf	Serine/threonine-protein kinase A-Raf	0	1	0	0	1.44593e+06	0
P05213	Tuba1b	Tubulin alpha-1B chain	0	0	0	9.69371e+08	6.7941e+09	1.93049e+10
P05214	Tuba3a	Tubulin alpha-3 chain	0	0	1	0	0	2.24219e+07
P07356	Anxa2	Annexin A2	6	9	9	3.19291e+07	3.52248e+08	1.25207e+08
P07724	Alb	Serum albumin	0	0	4	0	0	1.52968e+08
P07901	Hsp90aa1	Heat shock protein HSP 90-alpha	12	10	7	2.51212e+07	2.12035e+08	2.36459e+08
P08003	Pdia4	Protein disulfide-isomerase A4	0	1	0	0	3.54139e+06	0
P08113	Hsp90b1	Endoplasmin	4	6	0	3.62038e+06	0	0
P08122	Col4a2	Collagen alpha-2(IV) chain	0	0	1	0	0	5.79882e+06
P08551	Nefl	Neurofilament light polypeptide	0	0	1	0	0	1.44545e+06
P08553	Nefm	Neurofilament medium polypeptide	17	5	1	1.0709e+08	4.23951e+08	0
P08752	Gnai2	Guanine nucleotide-binding protein G(i) subunit alpha-2	1	0	1	4.65259e+06	0	0
P08775	Polr2a	DNA-directed RNA polymerase II subunit RPB1	12	11	1	1.47254e+07	9.45311e+07	0
P09103	P4hb	Protein disulfide-isomerase	14	9	9	8.61019e+07	6.84179e+08	2.15895e+08
P09405	Ncl	Nucleolin	30	30	23	5.12792e+08	2.6934e+09	4.22974e+09
P09450	Junb	Transcription factor jun-B	1	0	0	5.80199e+06	0	0
P10078	Zfp28;2210418O10Rik;Gm14296;Gm14393;Gm14399;Zfp931;Gm14401;Gm14409;Gm14322;Gm14418;Gm14410;Zfp868;Gm14406;Gm14444;Zfp930;Zfp951;Zfp810;Zfp872;Etohi1;Zfp867;Zfp248;Zfp426;Gm4245;Gm4631;Gm14305;Gm14325;Gm14434;Zfp937;Zfp866;Gm14420;Gm14391;Gm14412;Zfp869;2810021J22Rik;Gm14326;Gm6710;Zfp157;Zfp68;Gm14419;Gm14443;Zfp663;4930522L14Rik;Zfp442;2610008E11Rik;Zfp941;Zfp788;Gm14295;Zfp26;Zfp619;Znf426;Zfp39	Zinc finger protein 28	0	0	1	0	0	2.49684e+07
P10107	Anxa1	Annexin A1	3	2	1	5.53688e+06	4.24233e+07	0
P10126	Eef1a1	Elongation factor 1-alpha 1	13	14	19	1.46346e+09	1.06761e+10	1.21588e+10
P10493	Nid1	Nidogen-1	5	5	3	3.34132e+06	3.43585e+07	0
P10639	Txn	Thioredoxin	1	0	2	0	0	1.71717e+08
P10810	Cd14	Monocyte differentiation antigen CD14	0	0	1	0	0	2.15013e+07
P11087-2	Col1a1	Isoform 2 of Collagen alpha-1(I) chain	8	4	3	1.47063e+07	0	1.05897e+08
P11276	Fn1	Fibronectin	41	59	76	5.46078e+08	3.95732e+09	1.1034e+10
P11499	Hsp90ab1	Heat shock protein HSP 90-beta	17	16	12	2.09035e+08	9.64019e+08	2.11138e+09
P11531	Dmd	Dystrophin	0	0	1	0	0	2.80233e+07
P11881-8	Itpr1	Isoform 8 of Inositol 1,4,5-trisphosphate receptor type 1	1	9	14	0	9.52394e+07	1.67135e+08
P11983	Tcp1	T-complex protein 1 subunit alpha	9	10	7	6.87863e+07	5.71871e+08	1.92667e+08
P12382	Pfkl	6-phosphofructokinase, liver type	2	6	0	0	3.71578e+07	0
P13020-2	Gsn	Isoform 2 of Gelsolin	25	25	21	3.02142e+09	2.33616e+10	1.88116e+10
P13864	Dnmt1	DNA (cytosine-5)-methyltransferase 1	8	4	1	1.19275e+07	3.3385e+07	0
P14131	Rps16	40S ribosomal protein S16	0	1	2	0	0	5.46647e+06
P14206	Rpsa	40S ribosomal protein SA	10	13	15	5.66256e+08	4.06173e+09	5.57821e+09
P14211	Calr	Calreticulin	1	0	0	6.70827e+06	0	0
P14576	Srp54;Srp54c	Signal recognition particle 54 kDa protein	1	1	1	0	0	4.76773e+08
P14685	Psmd3	26S proteasome non-ATPase regulatory subunit 3	16	21	2	2.68891e+07	5.59483e+08	1.57532e+07
P14733	Lmnb1	Lamin-B1	26	31	1	2.35281e+08	1.36858e+09	0
P14873	Map1b	Microtubule-associated protein 1B	4	3	11	8.98577e+06	6.04632e+07	4.94139e+07
P15092-2	Ifi204	Isoform 2 of Interferon-activable protein 204	0	0	0	0	5.56181e+07	0
P15209-4	Ntrk2;Ntrk3	Isoform L10 of BDNF/NT-3 growth factors receptor	0	0	1	0	0	7.24222e+06
P15533	Trim30a	Tripartite motif-containing protein 30A	6	4	1	6.08674e+07	3.51571e+08	0
P16460	Ass1;Gm5424	Argininosuccinate synthase	6	2	1	0	0	1.5176e+07
P16546	Sptan1	Spectrin alpha chain, non-erythrocytic 1	0	0	0	1.04331e+10	7.87768e+10	6.49407e+10
P16546-2	Sptan1	Isoform 2 of Spectrin alpha chain, non-erythrocytic 1	0	0	0	7.49919e+07	8.17793e+08	3.90374e+08
P17156	Hspa2	Heat shock-related 70 kDa protein 2	3	6	1	5.43869e+06	5.38714e+07	0
P17182	Eno1	Alpha-enolase	3	0	1	2.06649e+07	0	0
P17426-2	Ap2a1	Isoform B of AP-2 complex subunit alpha-1	13	16	1	2.45365e+07	2.04275e+08	4.71381e+07
P17427	Ap2a2	AP-2 complex subunit alpha-2	10	12	2	2.14239e+07	1.40025e+08	0
P17809	Slc2a1	Solute carrier family 2, facilitated glucose transporter member 1	2	0	4	1.09937e+07	0	4.49115e+07
P17897	Lyz1	Lysozyme C-1	1	0	1	1.81257e+07	0	0
P18828-2	Sdc1	Isoform 2 of Syndecan-1	0	0	1	0	0	4.67711e+07
P19096	Fasn	Fatty acid synthase	8	3	1	4.81072e+06	0	0
P19324	Serpinh1	Serpin H1	16	19	15	8.61314e+08	6.8164e+09	2.77547e+09
P19973-2	Lsp1	Isoform 2 of Lymphocyte-specific protein 1	10	13	7	5.40138e+08	5.31124e+09	7.75254e+08
P20029	Hspa5	78 kDa glucose-regulated protein	35	38	15	4.39052e+08	5.02172e+09	1.34228e+09
P20152	Vim	Vimentin	93	106	83	2.10124e+11	1.15413e+12	1.01079e+12
P21107-2	Tpm3-rs7;Tpm3	Isoform 2 of Tropomyosin alpha-3 chain	7	8	4	4.70026e+07	6.72864e+08	2.23953e+08
P21619	Lmnb2	Lamin-B2	11	19	0	2.96114e+07	2.62224e+08	0
P21956-2	Mfge8	Isoform 2 of Lactadherin	0	1	12	0	0	1.06199e+09
P23116	Eif3a	Eukaryotic translation initiation factor 3 subunit A	67	39	0	1.82175e+08	5.46954e+08	0
P23242	Gja1	Gap junction alpha-1 protein	5	4	12	2.22305e+07	1.12362e+08	3.16564e+08
P24547	Impdh2	Inosine-5-monophosphate dehydrogenase 2	1	0	1	5.08914e+06	0	0
P25206	Mcm3	DNA replication licensing factor MCM3	20	19	0	4.44909e+07	3.139e+08	0
P25911-2	Lyn	Isoform 2 of Tyrosine-protein kinase Lyn	3	2	7	1.73456e+07	0	3.81825e+08
P26039	Tln1	Talin-1	55	57	21	2.09938e+08	9.78608e+08	2.5403e+08
P26041	Msn	Moesin	14	16	5	3.65229e+07	1.51935e+08	1.17192e+08
P26231	Ctnna1	Catenin alpha-1	23	18	0	5.51135e+07	2.02962e+08	0
P26369	U2af2	Splicing factor U2AF 65 kDa subunit	10	8	0	4.95216e+07	3.71578e+08	0
P27046	Man2a1	Alpha-mannosidase 2	3	0	0	560757	0	0
P27546-2	Map4	Isoform 2 of Microtubule-associated protein 4	24	32	13	1.52566e+08	1.10937e+09	5.2192e+08
P27659	Rpl3	60S ribosomal protein L3	18	17	18	1.07807e+09	9.42658e+09	1.20608e+09
P27773	Pdia3	Protein disulfide-isomerase A3	5	8	4	2.17263e+07	2.24061e+08	3.06477e+07
P28301	Lox	Protein-lysine 6-oxidase	6	8	17	7.22229e+07	3.31141e+08	1.92899e+09
P28653	Bgn	Biglycan	9	14	15	3.0987e+08	3.52474e+09	6.7684e+09
P28665	Mug1	Murinoglobulin-1	0	0	1	0	0	2.0222e+07
P28740-2	Kif2a	Isoform 2 of Kinesin-like protein KIF2A	14	17	2	6.10687e+07	2.91353e+08	0
P29341	Pabpc1	Polyadenylate-binding protein 1	18	18	3	5.24918e+08	2.39107e+09	7.86346e+08
P30999-2	Ctnnd1	Isoform 2 of Catenin delta-1	1	0	0	1.762e+06	0	0
P31001	Des	Desmin	14	18	32	4.77631e+08	3.05688e+09	1.56303e+10
P31324	Prkar2b	cAMP-dependent protein kinase type II-beta regulatory subunit	3	6	5	1.72675e+07	2.5535e+08	1.14383e+08
P31428	Dpep1	Dipeptidase 1	0	2	0	0	4.85551e+07	0
P32067	Ssb	Lupus La protein homolog	14	16	11	1.29443e+08	1.23421e+09	3.54105e+08
P32921-2	Wars	Isoform 2 of Tryptophan--tRNA ligase, cytoplasmic	0	0	1	0	0	4.0448e+06
P33174	Kif4	Chromosome-associated kinesin KIF4	9	2	0	6.34841e+06	0	0
P33215	Nedd1	Protein NEDD1	2	1	0	0	1.09162e+07	0
P35486	Pdha1	Pyruvate dehydrogenase E1 component subunit alpha, somatic form, mitochondrial	0	0	1	0	0	8.51975e+06
P35564	Canx	Calnexin	1	1	0	1.16919e+06	0	0
P35584	Foxa3;Foxa1	Hepatocyte nuclear factor 3-gamma	0	1	0	0	5.61458e+07	0
P35585	Ap1m1	AP-1 complex subunit mu-1	0	2	3	0	5.59878e+07	0
P36916	Gnl1	Guanine nucleotide-binding protein-like 1	1	4	0	0	5.05586e+06	0
P37889-2	Fbln2	Isoform 2 of Fibulin-2	22	16	4	8.90083e+07	8.78688e+08	1.03978e+08
P38647	Hspa9	Stress-70 protein, mitochondrial	29	34	5	2.98431e+08	2.16022e+09	1.38078e+08
P39054-2	Dnm2	Isoform 2 of Dynamin-2	5	9	0	0	5.4512e+07	0
P40124	Cap1	Adenylyl cyclase-associated protein 1	3	2	2	3.09173e+07	0	0
P41241	Csk	Tyrosine-protein kinase CSK	0	1	2	0	0	2.82447e+07
P42128	Foxk1;Foxk2	Forkhead box protein K1	3	1	0	3.65347e+06	0	0
P42208	2015-09-02	Septin-2	5	1	5	0	0	1.22336e+08
P42227-2	Stat3	Isoform Stat3B of Signal transducer and activator of transcription 3	1	3	0	0	7.37625e+06	0
P42669	Pura	Transcriptional activator protein Pur-alpha	0	3	4	0	0	3.26098e+07
P42932	Cct8	T-complex protein 1 subunit theta	16	18	0	5.97627e+07	2.11896e+08	0
P43247	Msh2	DNA mismatch repair protein Msh2	1	0	1	1.09844e+06	0	0
P43274	Hist1h1e;Hist1h1c;Hist1h1d	Histone H1.4	3	0	2	1.34642e+07	0	0
P43407	Sdc2	Syndecan-2	0	1	3	0	0	4.37633e+07
P46061	Rangap1	Ran GTPase-activating protein 1	13	13	0	3.01499e+07	1.78128e+08	0
P46467	Vps4b	Vacuolar protein sorting-associated protein 4B	2	2	7	1.82087e+07	4.99265e+07	0
P46935	Nedd4	E3 ubiquitin-protein ligase NEDD4	17	15	2	6.30226e+07	2.9062e+08	2.70228e+07
P46978	Stt3a	Dolichyl-diphosphooligosaccharide--protein glycosyltransferase subunit STT3A	5	4	3	0	1.03234e+08	0
P47738	Aldh2	Aldehyde dehydrogenase, mitochondrial	1	1	0	0	2.31147e+07	0
P47801	Emp1	Epithelial membrane protein 1	0	0	1	0	0	4.32733e+06
P47856-2	Gfpt1	Isoform 2 of Glutamine--fructose-6-phosphate aminotransferase [isomerizing] 1	2	0	0	526244	0	0
P48678	Lmna	Prelamin-A/C	71	77	42	5.18242e+09	3.24764e+10	1.86689e+10
P48962	Slc25a4	ADP/ATP translocase 1	1	3	7	0	9.32838e+07	2.73734e+08
P49135	Ercc3	TFIIH basal transcription factor complex helicase XPB subunit	6	4	0	5.05281e+06	2.39657e+07	0
P49717	Mcm4	DNA replication licensing factor MCM4	3	5	0	0	2.10093e+07	0
P50247	Ahcy	Adenosylhomocysteinase	1	0	1	523446	0	0
P50516	Atp6v1a	V-type proton ATPase catalytic subunit A	7	15	1	1.16251e+07	1.65455e+08	0
P50544	Acadvl	Very long-chain specific acyl-CoA dehydrogenase, mitochondrial	5	9	0	9.35545e+06	1.03868e+08	0
P50580	Pa2g4	Proliferation-associated protein 2G4	2	0	3	0	0	9.14365e+07
P51432	Plcb3	1-phosphatidylinositol 4,5-bisphosphate phosphodiesterase beta-3	0	1	0	0	892825	0
P51655	Gpc4	Glypican-4	0	0	6	0	0	3.00613e+08
P51881	Slc25a5	ADP/ATP translocase 2	0	1	4	0	0	6.03604e+07
P52293	Kpna2	Importin subunit alpha-1	4	2	5	0	6.13859e+07	1.58421e+07
P52431	Pold1	DNA polymerase delta catalytic subunit	1	3	1	0	9.53155e+06	0
P52479	Usp10	Ubiquitin carboxyl-terminal hydrolase 10	4	6	0	3.39538e+06	3.30746e+07	0
P52480	Pkm	Pyruvate kinase PKM	6	8	12	2.95102e+07	2.40134e+08	2.18642e+08
P52795	Efnb1	Ephrin-B1	0	0	2	0	0	5.29445e+06
P53569-2	Cebpz	Isoform CBF2 of CCAAT/enhancer-binding protein zeta	1	1	0	118475	0	0
P53995	Anapc1	Anaphase-promoting complex subunit 1	9	24	0	1.07188e+07	2.03532e+08	0
P54116	Stom	Erythrocyte band 7 integral membrane protein	0	0	5	0	0	7.84049e+07
P54775	Psmc4	26S protease regulatory subunit 6B	5	11	11	2.71807e+07	2.44364e+08	2.82857e+08
P54818	Galc	Galactocerebrosidase	0	0	1	0	0	3.16277e+07
P54823	Ddx6	Probable ATP-dependent RNA helicase DDX6	10	11	11	1.9548e+08	1.05954e+09	9.47539e+08
P55096	Abcd3	ATP-binding cassette sub-family D member 3	11	22	9	3.18344e+07	3.31734e+08	1.51518e+08
P55288	Cdh11	Cadherin-11	4	4	0	0	1.42228e+07	0
P56480	Atp5b	ATP synthase subunit beta, mitochondrial	2	14	18	1.03599e+07	7.01167e+08	1.50969e+09
P56960	Exosc10	Exosome component 10	12	17	0	1.45698e+07	5.0172e+07	0
P57080	Usp25	Ubiquitin carboxyl-terminal hydrolase 25	1	1	0	2.53951e+06	0	0
P57780	Actn4	Alpha-actinin-4	62	49	28	2.01067e+10	9.7446e+10	2.08965e+10
P58252	Eef2	Elongation factor 2	17	22	3	4.63855e+07	3.16834e+08	0
P58281-2	Opa1	Isoform 2 of Dynamin-like 120 kDa protein, mitochondrial	4	15	1	6.86685e+06	9.93225e+07	0
P58501	Paxbp1	PAX3- and PAX7-binding protein 1	2	4	0	0	9.8792e+06	0
P58742	Aaas	Aladin	4	3	0	3.99718e+06	2.76118e+07	0
P58774	Tpm2	Tropomyosin beta chain	0	0	1	0	0	1.65708e+07
P58774-2	Tpm2	Isoform 2 of Tropomyosin beta chain	2	3	6	3.40029e+08	3.56312e+09	6.97179e+09
P58854	Tubgcp3	Gamma-tubulin complex component 3	3	5	0	0	2.67593e+07	0
P58871	Tnks1bp1	182 kDa tankyrase-1-binding protein	44	47	34	1.28873e+08	8.42963e+08	8.38956e+08
P59235	Nup43	Nucleoporin Nup43	0	0	2	0	0	3.82911e+07
P59470	Polr3b	DNA-directed RNA polymerase III subunit RPC2	1	3	0	0	805687	0
P60122	Ruvbl1	RuvB-like 1	10	15	16	1.93315e+08	1.25455e+09	1.0723e+09
P60229	Eif3e	Eukaryotic translation initiation factor 3 subunit E	9	8	4	6.90367e+07	2.76541e+08	2.34102e+08
P60670	Nploc4	Nuclear protein localization protein 4 homolog	0	3	0	0	5.96505e+06	0
P60710	Actb	Actin, cytoplasmic 1	0	0	0	5.21187e+08	2.86302e+09	5.15688e+09
P60843	Eif4a1;Eif4a2	Eukaryotic initiation factor 4A-I	13	16	13	7.69016e+08	6.11828e+09	1.47331e+09
P61164	Actr1a	Alpha-centractin	2	5	5	6.506e+07	5.86713e+08	6.13322e+08
P61222	Abce1	ATP-binding cassette sub-family E member 1	8	11	2	1.17699e+07	1.58279e+08	2.80643e+07
P61620	Sec61a1;Sec61a2	Protein transport protein Sec61 subunit alpha isoform 1	0	1	5	0	0	8.75595e+07
P61793-2	Lpar1	Isoform 2 of Lysophosphatidic acid receptor 1	0	0	1	0	0	4.55655e+07
P62046	Lrch1	Leucine-rich repeat and calponin homology domain-containing protein 1	3	3	1	0	2.72368e+07	0
P62192	Psmc1	26S protease regulatory subunit 4	7	7	1	4.53673e+07	4.2206e+08	0
P62196	Psmc5	26S protease regulatory subunit 8	7	9	4	2.67172e+07	8.28882e+08	1.75324e+08
P62204	Calm1;Calml3;Tnnc2	Calmodulin	2	1	0	531448	0	0
P62242	Rps8	40S ribosomal protein S8	0	1	1	0	0	4.5094e+06
P62267	Rps23	40S ribosomal protein S23	0	0	2	0	0	9.74213e+07
P62334	Psmc6	26S protease regulatory subunit 10B	2	0	0	4.26739e+06	0	0
P62702	Rps4x;Rps4l	40S ribosomal protein S4, X isoform	0	0	2	0	0	1.64433e+07
P62737	Acta2;Actg2	Actin, aortic smooth muscle	1	1	1	6.72055e+08	4.00614e+09	5.61634e+09
P62754	Rps6	40S ribosomal protein S6	1	1	5	0	2.17224e+07	0
P62806	Hist1h4a	Histone H4	3	0	3	5.47993e+06	0	8.26654e+07
P62814	Atp6v1b2	V-type proton ATPase subunit B, brain isoform	1	3	13	0	0	4.13604e+08
P62855	Rps26	40S ribosomal protein S26	2	1	3	5.45342e+06	0	7.12658e+07
P62908	Rps3	40S ribosomal protein S3	1	1	3	0	0	6.35937e+07
P62960	Ybx1	Nuclease-sensitive element-binding protein 1	6	5	14	4.53761e+08	2.33263e+09	3.21874e+09
P63005	Pafah1b1	Platelet-activating factor acetylhydrolase IB subunit alpha	0	0	5	0	0	1.64972e+08
P63017	Hspa8	Heat shock cognate 71 kDa protein	23	21	13	1.59832e+09	7.53935e+09	3.29665e+09
P63037	Dnaja1	DnaJ homolog subfamily A member 1	6	3	6	3.89933e+07	1.94853e+08	1.57302e+08
P63038	Hspd1	60 kDa heat shock protein, mitochondrial	3	3	2	1.09736e+07	0	1.97362e+07
P63094	Gnas	Guanine nucleotide-binding protein G(s) subunit alpha isoforms short	7	11	9	1.7998e+08	1.20077e+09	4.436e+08
P63154	Crnkl1	Crooked neck-like protein 1	13	16	3	3.2747e+07	1.88489e+08	9.85818e+07
P63166	Sumo1	Small ubiquitin-related modifier 1	3	2	0	0	1.10692e+07	0
P63260	Actg1	Actin, cytoplasmic 2	2	2	3	1.18809e+11	6.54663e+11	7.58605e+11
P63328-2	Ppp3ca	Isoform 2 of Serine/threonine-protein phosphatase 2B catalytic subunit alpha isoform	0	0	1	0	0	2.31908e+07
P68033	Actc1	Actin, alpha cardiac muscle 1	0	0	0	1.59886e+10	2.04145e+11	3.11643e+11
P68134	Acta1	Actin, alpha skeletal muscle	0	0	2	0	0	1.28793e+08
P68368	Tuba4a	Tubulin alpha-4A chain	1	1	3	0	0	2.35414e+08
P68369	Tuba1a	Tubulin alpha-1A chain	0	0	0	0	0	5.87919e+08
P68372	Tubb4b	Tubulin beta-4B chain	0	1	1	5.94436e+08	6.00738e+09	1.44637e+10
P68373	Tuba1c;Tuba8	Tubulin alpha-1C chain	1	1	1	1.40494e+07	0	0
P70168	Kpnb1	Importin subunit beta-1	17	15	4	4.31246e+07	2.72591e+08	3.15887e+07
P70227	Itpr3	Inositol 1,4,5-trisphosphate receptor type 3	22	42	47	1.01208e+08	1.13957e+09	1.41113e+09
P70255-2	Nfic	Isoform 2 of Nuclear factor 1 C-type	1	0	0	1.33532e+06	0	0
P70333	Hnrnph2;Gm8775	Heterogeneous nuclear ribonucleoprotein H2	5	5	7	1.05696e+08	8.71972e+08	8.89844e+08
P70453	Pde7a	High affinity cAMP-specific 3,5-cyclic phosphodiesterase 7A	0	1	0	0	4.66165e+06	0
P70460	Vasp	Vasodilator-stimulated phosphoprotein	0	1	6	0	0	8.7988e+07
P70698	Ctps1	CTP synthase 1	8	11	0	2.82608e+07	1.57235e+08	0
P70699	Gaa	Lysosomal alpha-glucosidase	1	3	0	0	3.29363e+07	0
P70700	Polr1b	DNA-directed RNA polymerase I subunit RPA2	1	1	0	0	2.299e+06	0
P80313	Cct7	T-complex protein 1 subunit eta	5	6	1	3.28918e+07	1.42666e+08	6.83442e+07
P80314	Cct2	T-complex protein 1 subunit beta	15	12	17	9.62105e+07	7.27043e+08	5.67088e+08
P80316	Cct5	T-complex protein 1 subunit epsilon	7	13	1	3.35453e+07	1.78105e+08	0
P80317	Cct6a	T-complex protein 1 subunit zeta	5	9	1	1.90359e+07	1.26409e+08	0
P80318	Cct3	T-complex protein 1 subunit gamma	14	19	2	5.67483e+07	2.80901e+08	0
P83887	Tubg1;Tubg2	Tubulin gamma-1 chain	2	4	17	6.81825e+06	3.7375e+07	8.50479e+08
P97310	Mcm2	DNA replication licensing factor MCM2	6	8	0	3.91676e+06	3.51402e+07	0
P97311	Mcm6	DNA replication licensing factor MCM6	3	7	0	5.6385e+06	3.27783e+07	0
P97329	Kif20a	Kinesin-like protein KIF20A	5	0	0	3.09251e+06	0	0
P97350	Pkp1	Plakophilin-1	1	0	4	0	0	7.07984e+07
P97379	G3bp2	Ras GTPase-activating protein-binding protein 2	1	1	0	1.92318e+08	8.45588e+08	0
P97434	Mprip	Myosin phosphatase Rho-interacting protein	0	0	0	5.18389e+07	5.36626e+08	3.09901e+08
P97449	Anpep	Aminopeptidase N	14	19	0	3.46121e+07	3.56396e+08	0
P97479-2	Myo7a	Isoform 2 of Unconventional myosin-VIIa	25	39	3	6.18394e+07	5.65437e+08	0
P97742	Cpt1a	Carnitine O-palmitoyltransferase 1, liver isoform	1	2	0	0	7.99281e+06	0
P97817	Cdr2	Cerebellar degeneration-related protein 2	1	4	0	0	1.37987e+07	0
P97855	G3bp1	Ras GTPase-activating protein-binding protein 1	18	18	0	1.66961e+08	9.34052e+08	0
P97868-2	Rbbp6	Isoform 2 of E3 ubiquitin-protein ligase RBBP6	8	9	3	9.22142e+06	1.95259e+08	0
P97873	Loxl1	Lysyl oxidase homolog 1	6	7	1	1.49144e+07	9.9568e+07	0
P97927	Lama4	Laminin subunit alpha-4	0	0	10	0	0	9.72512e+07
P98063	Bmp1	Bone morphogenetic protein 1	3	1	1	1.0056e+06	0	0
P99024	Tubb5	Tubulin beta-5 chain	3	4	5	4.00822e+08	2.73392e+09	6.22364e+09
Q00PI9	Hnrnpul2	Heterogeneous nuclear ribonucleoprotein U-like protein 2	19	21	9	4.22306e+07	3.45589e+08	1.48873e+08
Q01149	Col1a2	Collagen alpha-2(I) chain	5	8	3	0	3.1057e+07	0
Q01320	Top2a	DNA topoisomerase 2-alpha	4	0	0	3.09816e+06	0	0
Q01853	Vcp	Transitional endoplasmic reticulum ATPase	22	30	3	5.49957e+07	5.96759e+08	7.14688e+07
Q02013	Aqp1	Aquaporin-1	0	0	2	0	0	8.67373e+07
Q02053	Uba1	Ubiquitin-like modifier-activating enzyme 1	2	4	0	4.11314e+06	1.69558e+07	0
Q02105	C1qc	Complement C1q subcomponent subunit C	0	0	1	0	0	1.80197e+06
Q02248	Ctnnb1	Catenin beta-1	14	9	0	3.20386e+07	1.11544e+08	0
Q02257	Jup	Junction plakoglobin	15	7	12	7.91011e+07	2.4071e+08	5.60917e+08
Q02780-3	Nfia	Isoform 3 of Nuclear factor 1 A-type	1	0	0	1.39173e+06	0	0
Q02788	Col6a2	Collagen alpha-2(VI) chain	9	11	0	3.14617e+07	1.87434e+08	0
Q03141-3	Mark3	Isoform 3 of MAP/microtubule affinity-regulating kinase 3	8	9	0	9.81154e+06	4.58292e+07	0
Q03145	Epha2	Ephrin type-A receptor 2	2	0	1	0	0	9.84157e+07
Q03265	Atp5a1	ATP synthase subunit alpha, mitochondrial	3	13	20	5.3405e+07	9.93677e+08	2.61821e+09
Q03350	Thbs2	Thrombospondin-2	6	2	0	6.83641e+06	0	0
Q03963	Eif2ak2	Interferon-induced, double-stranded RNA-activated protein kinase	8	8	0	4.80562e+07	2.1776e+08	0
Q04447	Ckb	Creatine kinase B-type	0	0	1	0	0	1.82402e+07
Q04692	Smarcad1	SWI/SNF-related matrix-associated actin-dependent regulator of chromatin subfamily A containing DEAD/H box 1	2	1	0	878497	0	0
Q04736	Yes1;Fyn	Tyrosine-protein kinase Yes	2	1	2	3.00046e+06	0	0
Q04750	Top1	DNA topoisomerase 1	31	19	5	1.42217e+08	3.8786e+08	4.92663e+07
Q04857	Col6a1	Collagen alpha-1(VI) chain	9	13	0	1.93599e+07	1.37169e+08	0
Q05186	Rcn1	Reticulocalbin-1	2	3	1	0	1.44051e+08	0
Q05BE0	Zc4h2	Zc4h2 protein	0	1	0	0	1.12385e+07	0
Q05CL8	Larp7;Gm12666	La-related protein 7	4	8	0	8.60283e+06	3.76544e+07	0
Q05D44	Eif5b	Eukaryotic translation initiation factor 5B	15	5	0	2.40995e+07	2.65929e+07	0
Q06890	Clu	Clusterin	0	0	2	0	0	5.08266e+07
Q07797	Lgals3bp	Galectin-3-binding protein	9	12	1	3.35546e+07	4.56938e+08	0
Q07832	Plk1	Serine/threonine-protein kinase PLK1	2	1	0	3.51546e+06	0	0
Q08189	Tgm3	Protein-glutamine gamma-glutamyltransferase E	0	0	1	0	0	1.61462e+07
Q08288	Lyar	Cell growth-regulating nucleolar protein	2	2	6	5.66502e+07	3.55917e+08	1.64349e+08
Q08509	Eps8	Epidermal growth factor receptor kinase substrate 8	28	26	0	1.05313e+08	4.9698e+08	0
Q08619	Ifi205b	Interferon-activable protein 205-B	2	3	0	4.10376e+07	2.8777e+08	0
Q08639	Tfdp1	Transcription factor Dp-1	0	0	2	0	0	5.86361e+06
Q0KL02	Trio	Triple functional domain protein	3	0	1	9.2332e+07	0	0
Q0VBL3	Rbm15	Protein Rbm15	9	13	5	1.5315e+07	8.15563e+07	4.10057e+07
Q0VGB7	Ppp4r2	Serine/threonine-protein phosphatase 4 regulatory subunit 2	0	2	0	0	1.84553e+07	0
Q148V8	Fam83h	Protein FAM83H	1	3	0	318044	0	0
Q14C51	Ptcd3	Pentatricopeptide repeat domain-containing protein 3, mitochondrial	1	2	0	531792	0	0
Q14DJ8	Axin1	Axin-1	1	0	0	405447	0	0
Q1W617-2	Shroom4	Isoform 2 of Protein Shroom4	3	3	0	1.02102e+06	0	0
Q2EMV9	Parp14	Poly [ADP-ribose] polymerase 14	2	26	0	1.66558e+06	1.58993e+08	0
Q2KN98	Specc1l	Cytospin-A	83	82	7	1.34205e+09	6.97244e+09	1.0968e+08
Q31125	Slc39a7	Zinc transporter SLC39A7	0	0	2	0	0	7.42798e+07
Q3MI99	Ccbe1	Collagen and calcium-binding EGF domain-containing protein 1	0	0	1	0	0	1.1824e+07
Q3TA68	Wdr36	Protein Wdr36	1	1	0	0	2.81483e+06	0
Q3TDN2	Faf2	FAS-associated factor 2	1	3	6	0	6.67841e+07	1.35811e+08
Q3TDQ1	Stt3b	Dolichyl-diphosphooligosaccharide--protein glycosyltransferase subunit STT3B	4	3	5	1.04159e+07	2.39796e+07	1.53298e+08
Q3TDT0	Trim3	Tripartite motif-containing protein 3	3	6	0	0	2.90281e+07	0
Q3TEA8-2	Hp1bp3	Isoform 2 of Heterochromatin protein 1-binding protein 3	13	16	5	4.28251e+07	3.51317e+08	1.77278e+08
Q3THK3	Gtf2f1	General transcription factor IIF subunit 1	2	1	0	1.10963e+06	0	0
Q3THK7	Gmps	GMP synthase [glutamine-hydrolyzing]	0	6	0	0	4.09729e+07	0
Q3THS6	Mat2a	S-adenosylmethionine synthase isoform type-2	1	1	0	3.15226e+06	0	0
Q3TIR3	Ric8a	Synembryn-A	1	1	0	0	5.88915e+06	0
Q3TIU4	Pde12	2,5-phosphodiesterase 12	1	2	0	0	7.0128e+06	0
Q3TIV5	Zc3h15	Zinc finger CCCH domain-containing protein 15	6	7	0	1.43547e+07	6.61859e+07	0
Q3TIX9	Usp39	U4/U6.U5 tri-snRNP-associated protein 2	5	10	0	2.53882e+07	1.66623e+08	0
Q3TJD7	Pdlim7	PDZ and LIM domain protein 7	24	24	16	1.55855e+09	9.6069e+09	2.57454e+09
Q3TJZ6	Fam98a	Protein FAM98A	7	4	5	1.0924e+08	6.01161e+08	3.8775e+08
Q3TKT4	Smarca4	Transcription activator BRG1	6	4	0	5.93307e+08	8.27359e+08	0
Q3TL44	Nlrx1	NLR family member X1	0	3	0	0	4.04537e+06	0
Q3TML0	Pdia6	Protein disulfide-isomerase A6	2	4	7	3.38516e+07	1.87914e+08	1.53359e+08
Q3TMW1	Ccdc102a	Coiled-coil domain-containing protein 102A	10	16	0	3.75774e+07	4.51859e+08	0
Q3TN34	Micall2	MICAL-like protein 2	31	28	0	8.28666e+07	5.81945e+08	0
Q3TNL8-2	Itprip	Isoform 2 of Inositol 1,4,5-trisphosphate receptor-interacting protein	0	2	0	0	1.22905e+07	0
Q3TP97	Tars2	Threonine--tRNA ligase, mitochondrial	0	1	0	0	1.74039e+06	0
Q3TPM3	Cul1	Cullin-1 (Fragment)	2	1	0	876288	0	0
Q3TRH2	Psmd12	26S proteasome non-ATPase regulatory subunit 12	6	3	7	3.12963e+07	1.60872e+08	1.41244e+08
Q3TSG4	Alkbh5	RNA demethylase ALKBH5	2	1	1	7.21247e+06	0	0
Q3TT92	Dpysl3	Dihydropyrimidinase-related protein 3	1	2	0	0	2.90055e+06	0
Q3TTP7	Fam126a	Hyccin	0	0	1	0	0	5.10787e+06
Q3TTW5	Pum1	Pumilio homolog 1	0	1	0	0	6.82486e+06	0
Q3TUE1	Fubp1	Far upstream element-binding protein 1	1	1	0	1.90207e+06	0	0
Q3TUQ5	Pnn	Pinin	17	13	6	5.84765e+07	1.41373e+08	7.39681e+07
Q3TVI8	Pbxip1	Pre-B-cell leukemia transcription factor-interacting protein 1	3	7	0	0	4.0606e+07	0
Q3TW27	Nelfcd	Negative elongation factor D	0	2	0	0	4.12268e+06	0
Q3TW96	Uap1l1	UDP-N-acetylhexosamine pyrophosphorylase-like protein 1	0	0	1	0	0	2.8132e+06
Q3TWV4	Ap2m1	AP-2 complex subunit mu	11	12	12	1.73839e+08	8.46011e+08	1.83927e+09
Q3TWW8	Srsf6	Protein Srsf6	6	2	0	1.32825e+08	4.96415e+08	0
Q3TXS7	Psmd1	26S proteasome non-ATPase regulatory subunit 1	12	6	1	7.0539e+06	4.18279e+07	0
Q3TYK3	Nfix	Nuclear factor 1	0	0	0	964118	0	0
Q3TZX8-3	Nol9	Isoform 3 of Polynucleotide 5-hydroxyl-kinase NOL9	5	7	0	4.77218e+06	4.74348e+07	0
Q3TZZ7	Esyt2	Extended synaptotagmin-2	10	8	2	7.58216e+06	3.6743e+07	1.54065e+07
Q3U0V1	Khsrp	Far upstream element-binding protein 2	16	13	0	2.70481e+07	1.28368e+08	0
Q3U186	Rars2	Probable arginine--tRNA ligase, mitochondrial	3	9	0	0	3.33342e+07	0
Q3U1J4	Ddb1	DNA damage-binding protein 1	16	31	1	2.72263e+07	1.99585e+08	0
Q3U2G2	Hspa4	Heat shock 70 kDa protein 4	7	6	4	4.01544e+06	3.40058e+07	4.75276e+07
Q3U319	Rnf40	E3 ubiquitin-protein ligase BRE1B	5	14	0	4.02123e+06	9.48104e+07	0
Q3U3A7	Mta3	Metastasis-associated protein MTA3	1	2	0	0	9.59109e+06	0
Q3U3J1	Bckdha	2-oxoisovalerate dehydrogenase subunit alpha, mitochondrial	0	0	1	0	0	1.8023e+06
Q3U3M5	Ccnk	Cyclin-K	2	3	0	2.66078e+06	1.58722e+07	0
Q3U487	Hectd3	E3 ubiquitin-protein ligase HECTD3	0	2	0	0	1.10085e+07	0
Q3U741	Ddx17	DEAD (Asp-Glu-Ala-Asp) box polypeptide 17, isoform CRA_a	23	29	13	3.48218e+08	2.25836e+09	1.02006e+09
Q3U7K7	Trim21	E3 ubiquitin-protein ligase TRIM21	7	6	13	9.94213e+07	6.55848e+08	8.59131e+08
Q3U7R1	Esyt1	Extended synaptotagmin-1	1	9	0	0	2.68626e+07	0
Q3U8S1	Cd44	CD44 antigen	6	5	1	7.94496e+07	2.72687e+08	0
Q3U962	Col5a2	Collagen alpha-2(V) chain	5	4	0	4.94578e+06	0	0
Q3U9G9	Lbr	Lamin-B receptor	6	4	9	2.14803e+07	7.48037e+07	2.70105e+08
Q3UDC3	Tom1	Target of Myb protein 1	2	2	7	0	0	1.31817e+08
Q3UDN6	Mtm1	Myotubularin	0	2	0	0	6.24808e+06	0
Q3UEB3-3	Puf60	Isoform 3 of Poly(U)-binding-splicing factor PUF60	10	13	5	3.27328e+07	2.23931e+08	1.13044e+08
Q3UFB2-2	Znhit6	Isoform 2 of Box C/D snoRNA protein 1	1	2	1	0	1.39186e+07	0
Q3UFM5	Nom1	Nucleolar MIF4G domain-containing protein 1	1	0	1	0	0	2.22066e+06
Q3UFY8	Trmt10c	Mitochondrial ribonuclease P protein 1	7	0	2	3.70737e+07	0	0
Q3UGB5	Dazap1	DAZ associated protein 1, isoform CRA_b	2	3	1	0	2.7697e+08	0
Q3UH59	Myh10	Myosin-10	160	183	90	1.34647e+10	6.98712e+10	1.33256e+10
Q3UHU8	Gtf2i	General transcription factor II-I	30	31	0	6.51042e+07	3.95732e+08	0
Q3UID0	Smarcc2	SWI/SNF complex subunit SMARCC2	45	27	1	1.25407e+09	2.64049e+09	0
Q3UIJ9	Myzap;Gcom1	Myocardial zonula adherens protein	0	0	2	0	0	5.33423e+06
Q3UIR3	Dtx3l	E3 ubiquitin-protein ligase DTX3L	12	10	1	2.76466e+07	1.74369e+08	0
Q3UJB0	Sf3b2	Protein Sf3b2	19	23	8	4.82682e+07	2.54023e+08	1.80366e+08
Q3UJU9	Rmdn3	Regulator of microtubule dynamics protein 3	0	1	0	0	1.80549e+07	0
Q3UJV1	Ccdc61	Coiled-coil domain-containing protein 61	6	3	1	7.24046e+06	4.19097e+07	0
Q3UKJ7	Smu1	WD40 repeat-containing protein SMU1	7	7	8	1.14537e+08	6.35192e+08	3.60235e+08
Q3ULL6	Upf3b	Protein Upf3b	2	2	0	0	3.85094e+06	0
Q3UM18	Lsg1	Large subunit GTPase 1 homolog	3	1	0	2.0197e+06	0	0
Q3UM33	Hdac3	Histone deacetylase	0	1	0	0	3.70534e+07	0
Q3UMB9	Kiaa1033	WASH complex subunit 7	8	10	0	5.74504e+06	3.75218e+07	0
Q3UMC0	Spata5	Spermatogenesis-associated protein 5	1	4	0	0	3.45814e+07	0
Q3UMT1	Ppp1r12c	Protein phosphatase 1 regulatory subunit 12C	1	0	0	822628	0	0
Q3UMU9-4	Hdgfrp2	Isoform 4 of Hepatoma-derived growth factor-related protein 2	3	3	0	6.88256e+06	2.58736e+07	0
Q3UN04	Usp30	Ubiquitin carboxyl-terminal hydrolase 30	2	2	1	1.97409e+06	0	0
Q3UNN4	Smarcc1	SWI/SNF complex subunit SMARCC1	39	20	1	4.24073e+08	6.72102e+08	0
Q3UPL0-2	Sec31a	Isoform 2 of Protein transport protein Sec31A	1	3	0	0	7.00546e+06	0
Q3UQ28	Pxdn	Peroxidasin homolog	37	21	6	1.12775e+08	2.00654e+08	5.92737e+07
Q3UQ44	Iqgap2	Ras GTPase-activating-like protein IQGAP2	0	1	0	0	7.86724e+06	0
Q3UQU0	Brd9	Bromodomain-containing protein 9	2	1	0	2.83231e+06	0	0
Q3URQ0	Tex10	Testis-expressed sequence 10 protein	10	5	3	4.37859e+06	3.8326e+07	0
Q3UU43	Chpf2	MCG16489, isoform CRA_a	4	5	0	0	1.3288e+07	0
Q3UV16	Itpripl2	Inositol 1,4,5-trisphosphate receptor-interacting protein-like 2	1	2	2	0	3.32439e+07	0
Q3UV17	Krt76	Keratin, type II cytoskeletal 2 oral	2	1	1	2.37647e+09	0	0
Q3UVG3	Fam91a1	Protein FAM91A1	2	0	0	980074	0	0
Q3UW53	Fam129a	Protein Niban	5	5	0	3.49288e+06	1.94065e+07	0
Q3UYU2	Trmt2a	HpaII tinys locus 9c, isoform CRA_a	2	2	0	0	1.11541e+07	0
Q3UYV9	Ncbp1	Nuclear cap-binding protein subunit 1	9	9	1	1.63008e+07	1.18423e+08	0
Q3UZ39	Lrrfip1	Leucine-rich repeat flightless-interacting protein 1	6	6	1	1.18298e+07	5.72858e+07	0
Q3V0C1-2	Zmat1	Isoform 2 of Zinc finger matrin-type protein 1	0	0	1	0	0	1.17742e+07
Q3V117	Acly	ATP-citrate synthase	5	6	0	0	2.96348e+07	0
Q3V1G4	Olfml2b	Olfactomedin-like protein 2B	0	0	1	0	0	8.81786e+06
Q3V1M1	Igsf10	Immunoglobulin superfamily member 10	2	1	0	918215	0	0
Q3V3R1	Mthfd1l	Monofunctional C1-tetrahydrofolate synthase, mitochondrial	5	15	0	5.52362e+06	8.79534e+07	0
Q499E4-2	Dzip1l	Isoform 2 of Zinc finger protein DZIP1L	2	1	0	1.04773e+06	0	0
Q4FE56	Usp9x	Ubiquitin carboxyl-terminal hydrolase	4	8	0	0	1.6879e+07	0
Q4FJZ2	Kpna6	Importin subunit alpha	2	2	0	1.49989e+07	0	0
Q4FZC9	Syne3	Nesprin-3	12	18	0	1.5831e+07	1.02903e+08	0
Q4FZF3	Ddx49	Probable ATP-dependent RNA helicase DDX49	2	1	0	4.70409e+06	0	0
Q4U2R1	Herc2	E3 ubiquitin-protein ligase HERC2	6	15	1	0	1.37482e+08	0
Q4VA93	Prkca	Protein kinase C	1	1	0	0	1.2131e+07	0
Q4VAC9-2	Plekhg3	Isoform 2 of Pleckstrin homology domain-containing family G member 3	17	15	0	5.65372e+07	1.31381e+08	0
Q4VBE8	Wdr18	WD repeat-containing protein 18	3	0	0	3.42601e+06	0	0
Q52KC3	Mcm5	DNA replication licensing factor MCM5	24	26	0	5.96891e+07	4.47908e+08	0
Q52KE7-2	Ccnl1	Isoform 2 of Cyclin-L1	0	2	0	0	4.1066e+06	0
Q542V3	Srsf4	Serine/arginine-rich-splicing factor 4	0	1	1	0	4.00755e+06	0
Q543V3	Irs1	Insulin receptor substrate 1	1	2	0	0	1.99858e+06	0
Q569Z5	Ddx46	Probable ATP-dependent RNA helicase DDX46	12	9	1	1.00757e+07	4.2745e+07	0
Q569Z6	Thrap3	Thyroid hormone receptor-associated protein 3	29	26	1	1.45825e+08	6.17189e+08	0
Q5DTM8	Rnf20	E3 ubiquitin-protein ligase BRE1A	12	11	0	9.06628e+06	8.9195e+07	0
Q5DTX6	Jcad	Junctional protein associated with coronary artery disease	17	10	0	2.63991e+07	8.19627e+07	0
Q5EG47	Prkaa1	5-AMP-activated protein kinase catalytic subunit alpha-1	1	4	0	0	1.80207e+07	0
Q5F2E7	Nufip2	Nuclear fragile X mental retardation-interacting protein 2	14	6	3	2.58414e+07	6.88525e+07	4.01015e+07
Q5F2E8	Taok1;Taok3	Serine/threonine-protein kinase TAO1	4	1	0	3.00046e+06	0	0
Q5HZH2	Tsr3	Ribosome biogenesis protein TSR3 homolog	1	0	2	0	0	2.09519e+07
Q5I1X5	Ppp1r13l	RelA-associated inhibitor	2	0	0	388338	0	0
Q5KU39	Vps41	Vacuolar protein sorting-associated protein 41 homolog	1	2	1	0	6.30085e+06	0
Q5NCR9	Nsrp1	Nuclear speckle splicing regulatory protein 1	2	1	0	1.70083e+06	0	0
Q5PRF0	Heatr5a	HEAT repeat-containing protein 5A	0	1	0	0	1.32061e+06	0
Q5RJG1	Nol10	Nucleolar protein 10	1	0	3	0	0	4.45752e+07
Q5RL57	Akap8l	A kinase (PRKA) anchor protein 8-like	2	1	0	358984	0	0
Q5S006	Lrrk2	Leucine-rich repeat serine/threonine-protein kinase 2	1	1	1	0	2.21499e+06	0
Q5SF07	Igf2bp2	Insulin-like growth factor 2 mRNA-binding protein 2	15	19	1	7.63223e+07	8.34441e+08	5.18784e+07
Q5SFM8	Rbm27	RNA-binding protein 27	16	11	0	2.92358e+07	1.66228e+08	0
Q5SNZ0-3	Ccdc88a	Isoform 3 of Girdin	1	1	1	737841	0	0
Q5SQ20	Pes1	Pescadillo homolog	6	7	7	1.67957e+07	1.08203e+08	1.41092e+08
Q5SQB0	Npm1;Gm5611	Nucleophosmin	1	3	0	0	3.22845e+07	0
Q5SRX1	Tom1l2	TOM1-like protein 2	1	4	1	0	1.39085e+07	0
Q5SRY7-4	Fbxw11;Btrc	Isoform 4 of F-box/WD repeat-containing protein 11	0	0	2	0	0	2.12697e+06
Q5SSI6	Utp18	U3 small nucleolar RNA-associated protein 18 homolog	0	0	2	0	0	2.08124e+07
Q5SSW2	Psme4	Proteasome activator complex subunit 4	2	0	0	670091	0	0
Q5SSZ5-2	Tns3	Isoform 2 of Tensin-3	0	2	0	0	1.41176e+07	0
Q5SU47	Cpeb4;Cpeb3;Cpeb2	Cytoplasmic polyadenylation element-binding protein 4 (Fragment)	2	0	0	944529	0	0
Q5SU71	Trim25	E3 ubiquitin/ISG15 ligase TRIM25	9	19	2	2.49773e+07	6.71058e+08	1.83785e+07
Q5SUA5	Myo1g	Unconventional myosin-Ig	4	5	0	2.6405e+06	0	0
Q5SUF2	Luc7l3	Luc7-like protein 3	8	7	8	9.65443e+07	7.03876e+08	2.91961e+08
Q5SUH7	Clint1	Clathrin interactor 1	6	5	0	1.05376e+07	6.4552e+07	0
Q5SUQ9	Ctc1	CST complex subunit CTC1	1	1	1	2.55061e+06	7.9677e+07	1.19673e+08
Q5SUQ9-2	Ctc1	Isoform 2 of CST complex subunit CTC1	1	1	0	0	2.4529e+07	0
Q5SUT0	Ewsr1	RNA-binding protein EWS	2	3	0	4.6952e+06	2.93695e+07	0
Q5SUW3	Grb10	Growth factor receptor-bound protein 10	2	1	0	2.20704e+06	0	0
Q5SV02	Rad50	DNA repair protein RAD50	21	36	0	4.0937e+07	3.01738e+08	0
Q5SV80	Myo19	Unconventional myosin-XIX	9	10	0	1.72523e+07	7.9883e+07	0
Q5SVF9	Thoc5	THO complex subunit 5 homolog	5	7	1	1.07247e+07	6.10304e+07	0
Q5SW15	Mettl16	Methyltransferase-like protein 16	1	1	0	415403	0	0
Q5SWD9	Tsr1	Pre-rRNA-processing protein TSR1 homolog	7	8	0	9.71286e+06	4.34787e+07	0
Q5SWN2	Rpa1	DNA-directed RNA polymerase I subunit RPA1	0	2	0	0	8.16269e+06	0
Q5SWZ5	Mprip	Myosin phosphatase Rho-interacting protein	18	25	28	1.36183e+09	1.07701e+10	1.11019e+10
Q5SX39	Myh4	Myosin-4	0	1	0	0	7.07685e+06	0
Q5SX75	P4ha2	Procollagen-proline, 2-oxoglutarate 4-dioxygenase (Proline 4-hydroxylase), alpha II polypeptide, isoform CRA_f	4	3	0	4.76285e+06	2.57788e+07	0
Q5SXR6	Cltc	Clathrin heavy chain	62	72	30	4.61272e+08	2.34666e+09	2.07017e+09
Q5SXY1	Specc1	Cytospin-B	2	1	0	4.74322e+08	2.19837e+09	1.02871e+08
Q5SXY1-3	Specc1	Isoform 4 of Cytospin-B	1	1	1	0	1.44551e+08	0
Q5SYD0	Myo1d	Unconventional myosin-Id	48	44	1	2.65395e+08	2.06521e+09	0
Q5U458	Dnajc11	DnaJ homolog subfamily C member 11	8	12	1	1.11086e+08	6.69252e+08	0
Q5UE59	Klc1	Kinesin light chain 1	0	1	0	0	5.14249e+06	0
Q5XJY5	Arcn1	Coatomer subunit delta	1	3	0	2.65734e+06	0	0
Q60520	Sin3a	Paired amphipathic helix protein Sin3a	1	5	0	0	1.30072e+07	0
Q60598	Cttn	Src substrate cortactin	36	35	23	8.73342e+08	5.27088e+09	3.68067e+09
Q60604-2	Scin	Isoform 2 of Adseverin	2	0	0	1.65311e+06	0	0
Q60605-2	Myl6	Isoform Smooth muscle of Myosin light polypeptide 6	3	4	5	1.94984e+07	3.48467e+08	3.66181e+08
Q60634	Flot2	Flotillin-2	6	8	26	4.20539e+07	3.44375e+08	3.46621e+09
Q60668-3	Hnrnpd	Isoform 3 of Heterogeneous nuclear ribonucleoprotein D0	5	8	11	1.52051e+08	1.32566e+09	5.86238e+08
Q60715-2	P4ha1	Isoform 2 of Prolyl 4-hydroxylase subunit alpha-1	7	10	0	1.97065e+07	1.33785e+08	0
Q60749	Khdrbs1	KH domain-containing, RNA-binding, signal transduction-associated protein 1	13	12	3	3.19438e+08	2.01583e+09	1.51578e+08
Q60790	Rasa3	Ras GTPase-activating protein 3	4	6	1	0	2.666e+07	0
Q60865	Caprin1	Caprin-1	14	11	0	1.18612e+08	5.1439e+08	0
Q60953	Pml	Protein PML	20	26	3	1.90727e+08	1.74121e+09	3.43874e+07
Q60960	Kpna1	Importin subunit alpha-5	6	5	0	2.60137e+07	1.39333e+08	0
Q60972	Rbbp4	Histone-binding protein RBBP4	3	5	2	3.04028e+08	1.23252e+09	7.03166e+08
Q60996-2	Ppp2r5c	Isoform 1 of Serine/threonine-protein phosphatase 2A 56 kDa regulatory subunit gamma isoform	0	1	1	0	5.84061e+06	0
Q61024	Asns	Asparagine synthetase [glutamine-hydrolyzing]	1	2	1	0	2.67029e+07	0
Q61029	Tmpo	Lamina-associated polypeptide 2, isoforms beta/delta/epsilon/gamma	14	12	13	5.29828e+08	3.11332e+09	1.08228e+09
Q61074	Ppm1g	Protein phosphatase 1G	3	1	0	6.32877e+06	0	0
Q61081	Cdc37	Hsp90 co-chaperone Cdc37	0	3	1	0	3.5095e+07	0
Q61136	Prpf4b	Serine/threonine-protein kinase PRP4 homolog	13	11	0	2.28422e+07	9.82813e+07	0
Q61151	Ppp2r5e	Serine/threonine-protein phosphatase 2A 56 kDa regulatory subunit epsilon isoform	0	0	1	0	0	3.23965e+06
Q61164	Ctcf	Transcriptional repressor CTCF	4	6	2	4.16503e+06	1.83692e+07	0
Q61171	Prdx2	Peroxiredoxin-2	0	0	2	0	0	4.93114e+07
Q61187	Tsg101	Tumor susceptibility gene 101 protein	1	0	2	0	0	9.79175e+07
Q61216	Mre11a	Double-strand break repair protein MRE11A	7	5	0	9.26364e+06	3.67514e+07	0
Q61233	Lcp1	Plastin-2	0	1	0	0	1.59343e+06	0
Q61235	Sntb2	Beta-2-syntrophin	20	21	12	3.43259e+08	2.53882e+09	1.15782e+09
Q61263	Soat1	Sterol O-acyltransferase 1	0	1	2	0	0	1.34507e+07
Q61286-2	Tcf12	Isoform ALF1A of Transcription factor 12	2	0	0	1.95769e+06	0	0
Q61398	Pcolce	Procollagen C-endopeptidase enhancer 1	5	0	4	4.68268e+07	0	9.31711e+07
Q61495	Dsg1a;Dsg1b	Desmoglein-1-alpha	1	0	3	0	0	1.88409e+07
Q61550	Rad21	Double-strand-break repair protein rad21 homolog	1	2	0	0	7.59607e+06	0
Q61553	Fscn1	Fascin	9	15	24	1.85509e+08	1.44009e+09	2.56101e+09
Q61576	Fkbp10	Peptidyl-prolyl cis-trans isomerase FKBP10	3	4	0	1.07566e+07	5.65268e+07	0
Q61584-4	Fxr1	Isoform C of Fragile X mental retardation syndrome-related protein 1	24	29	5	3.0768e+08	2.14411e+09	1.90623e+08
Q61625	Grid2	Glutamate receptor ionotropic, delta-2	1	1	1	0	3.082e+08	0
Q61646	Hp	Haptoglobin	2	0	0	1.34386e+07	0	0
Q61666	Hira	Protein HIRA	1	0	0	911930	0	0
Q61696	Hspa1a;Hspa1b	Heat shock 70 kDa protein 1A	5	6	1	3.67772e+07	2.86415e+08	7.72137e+07
Q61712	Dnajc1	DnaJ homolog subfamily C member 1	1	3	0	0	1.42367e+07	0
Q61735	Cd47	Leukocyte surface antigen CD47	0	0	1	0	0	1.02088e+07
Q61753	Phgdh	D-3-phosphoglycerate dehydrogenase	3	4	0	4.87852e+07	0	0
Q61768	Kif5b	Kinesin-1 heavy chain	5	6	0	1.41117e+07	5.08154e+07	0
Q61781	Krt14	Keratin, type I cytoskeletal 14	0	0	0	1.40513e+07	0	0
Q61881	Mcm7	DNA replication licensing factor MCM7	8	6	0	4.26641e+06	5.68315e+07	0
Q62009-5	Postn	Isoform 5 of Periostin	1	2	0	0	7.17392e+06	0
Q62018-3	Ctr9	Isoform 3 of RNA polymerase-associated protein CTR9 homolog	5	1	0	2.27494e+06	0	0
Q62074	Prkci	Protein kinase C iota type	2	5	1	7.85659e+06	2.77594e+07	0
Q62095	Ddx3y	ATP-dependent RNA helicase DDX3Y	9	9	2	7.09416e+07	2.83001e+08	1.37431e+08
Q62130	Ptpn14	Tyrosine-protein phosphatase non-receptor type 14	23	15	0	3.45782e+07	1.51193e+08	0
Q62167	Ddx3x;D1Pas1	ATP-dependent RNA helicase DDX3X	11	11	4	6.9832e+08	4.27309e+09	2.62375e+09
Q62209	Sycp1	Synaptonemal complex protein 1	0	0	2	0	0	2.94872e+06
Q62219-4	Tgfb1i1	Isoform 4 of Transforming growth factor beta-1-induced transcript 1 protein	1	0	5	0	0	6.99352e+07
Q62261	Sptbn1	Spectrin beta chain, non-erythrocytic 1	23	25	18	1.1413e+10	8.07775e+10	5.79185e+10
Q62261-2	Sptbn1	Isoform 2 of Spectrin beta chain, non-erythrocytic 1	2	1	0	8.63229e+06	0	0
Q62318	Trim28	Transcription intermediary factor 1-beta	18	16	3	6.04992e+07	4.63174e+08	3.10536e+07
Q62376	Snrnp70	U1 small nuclear ribonucleoprotein 70 kDa	10	12	3	7.22966e+07	5.38178e+08	0
Q62383	Supt6h	Transcription elongation factor SPT6	2	4	0	0	1.58603e+07	0
Q62388	Atm	Serine-protein kinase ATM	0	2	0	0	4.60324e+06	0
Q62417	Sorbs1	Sorbin and SH3 domain-containing protein 1	0	0	1	0	0	4.17192e+07
Q62418-3	Dbnl	Isoform 3 of Drebrin-like protein	6	6	1	3.90822e+07	2.52387e+08	0
Q62523	Zyx	Zyxin	3	3	0	1.12628e+07	9.09982e+07	0
Q63850	Nup62	Nuclear pore glycoprotein p62	2	4	0	9.33679e+06	2.84101e+07	0
Q63918	Sdpr	Serum deprivation-response protein	6	11	2	3.30362e+07	3.96664e+08	6.38377e+07
Q640M1	Utp14a	U3 small nucleolar RNA-associated protein 14 homolog A	2	3	4	0	0	3.2009e+07
Q640N1	Aebp1	Adipocyte enhancer-binding protein 1	16	20	7	4.20701e+07	3.25949e+08	5.68974e+07
Q64133	Maoa	Amine oxidase [flavin-containing] A	0	1	0	0	2.95699e+06	0
Q64282	Ifit1	Interferon-induced protein with tetratricopeptide repeats 1	20	19	21	6.14221e+08	4.36085e+09	1.88928e+09
Q64337	Sqstm1	Sequestosome-1	3	2	1	5.08079e+06	2.91946e+07	0
Q64339	Isg15	Ubiquitin-like protein ISG15	3	6	2	2.2205e+07	9.43589e+08	3.00736e+07
Q64511	Top2b	DNA topoisomerase 2-beta	3	5	0	4.21997e+06	2.77241e+07	0
Q64514-2	Tpp2	Isoform Short of Tripeptidyl-peptidase 2	2	6	0	0	1.42482e+07	0
Q64521	Gpd2	Glycerol-3-phosphate dehydrogenase, mitochondrial	17	26	1	6.37738e+07	4.81347e+08	0
Q64727	Vcl	Vinculin	36	38	0	9.84983e+07	3.87606e+08	0
Q68FM7	Arhgef11	Protein Arhgef11	16	23	0	2.38732e+07	1.48634e+08	0
Q69Z38	Peak1	Pseudopodium-enriched atypical kinase 1	64	73	32	1.03825e+09	5.69275e+09	2.23727e+09
Q69Z99	Znf512	Zinc finger protein 512	1	2	0	0	2.38286e+07	0
Q69ZA1-2	Cdk13	Isoform 2 of Cyclin-dependent kinase 13	1	1	0	0	6.47862e+06	0
Q69ZN7	Myof	Myoferlin	44	49	8	1.5752e+08	8.05546e+08	3.11397e+08
Q69ZQ2	Isy1	Pre-mRNA-splicing factor ISY1 homolog	0	0	2	0	0	2.52575e+07
Q69ZX6	Morc2a	MORC family CW-type zinc finger protein 2A	0	2	0	0	1.64786e+06	0
Q6A058	Armcx2	Armadillo repeat-containing X-linked protein 2	0	0	1	0	0	4.42431e+06
Q6A068	Cdc5l	Cell division cycle 5-like protein	22	20	18	7.79523e+07	3.90964e+08	2.7238e+08
Q6A0A2	Larp4b	La-related protein 4B	5	6	1	3.79756e+06	0	0
Q6A0A9	FAM120A	Constitutive coactivator of PPAR-gamma-like protein 1	26	30	4	1.19707e+08	6.61689e+08	1.55635e+07
Q6A0D4	Rftn1	Raftlin	5	3	0	9.26217e+06	0	0
Q6DFV1	Ncapg2	Condensin-2 complex subunit G2	2	1	0	353181	0	0
Q6DFW4	Nop58	Nucleolar protein 58	9	12	1	4.90101e+07	2.23553e+08	0
Q6DFX2	Antxr2	Anthrax toxin receptor 2	0	0	1	0	0	4.58177e+07
Q6DID3	Scaf8;Scaf4	Protein SCAF8	3	0	0	2.01346e+06	0	0
Q6GQT9	Nomo1	Nodal modulator 1	4	9	0	3.36945e+06	2.89632e+07	0
Q6GU68	Islr	Immunoglobulin superfamily containing leucine-rich repeat protein	0	0	2	0	0	1.98105e+06
Q6IRU2	Tpm4	Tropomyosin alpha-4 chain	4	8	6	1.41755e+07	9.41304e+07	1.00536e+08
Q6NS46	Pdcd11	Protein RRP5 homolog	1	2	0	0	2.32456e+06	0
Q6NV83-3	U2surp	Isoform 3 of U2 snRNP-associated SURP motif-containing protein	19	19	1	4.00886e+07	2.28776e+08	0
Q6NWW9	Fndc3b	Fibronectin type III domain-containing protein 3B	15	25	1	4.67831e+07	4.22314e+08	0
Q6NXL3	Ebf3	Ebf3 protein	1	1	0	3.32031e+06	0	0
Q6NZD2	Snx1	Sorting nexin 1	0	1	0	0	2.89237e+06	0
Q6NZF1	Zc3h11a	Zinc finger CCCH domain-containing protein 11A	10	10	1	1.80044e+07	1.31821e+08	0
Q6NZL1	Dhx37	DEAH (Asp-Glu-Ala-His) box polypeptide 37	6	4	1	3.85809e+06	0	0
Q6NZQ2	Ddx31	DEAD/H (Asp-Glu-Ala-Asp/His) box polypeptide 31	3	7	0	0	2.8808e+07	0
Q6NZR5	Skiv2l	Protein Skiv2l	1	3	1	0	4.30921e+06	0
Q6P1F6	Ppp2r2a;Ppp2r2d	Serine/threonine-protein phosphatase 2A 55 kDa regulatory subunit B alpha isoform	0	2	0	0	9.50136e+07	0
Q6P2B2	Csnk1g1;Csnk1g3	Casein kinase I isoform gamma-1	1	1	2	0	0	4.88562e+07
Q6P4T2	Snrnp200	U5 small nuclear ribonucleoprotein 200 kDa helicase	55	74	9	3.71449e+08	1.40267e+09	6.50596e+07
Q6P542	Abcf1	ATP-binding cassette sub-family F member 1	14	13	1	2.87713e+07	1.83952e+08	0
Q6P549	Inppl1	Phosphatidylinositol 3,4,5-trisphosphate 5-phosphatase 2	0	2	0	0	1.87671e+06	0
Q6P572	Mtmr2	Mtmr2 protein	3	5	0	2.95475e+06	2.81847e+07	0
Q6P5B0	Rrp12	RRP12-like protein	15	12	2	1.65498e+07	1.51549e+08	0
Q6P5B5	Fxr2	Fragile X mental retardation syndrome-related protein 2	17	16	2	7.54092e+07	1.79406e+08	3.27697e+07
Q6P5D8	Smchd1	Structural maintenance of chromosomes flexible hinge domain-containing protein 1	23	27	1	4.19444e+07	1.88972e+08	0
Q6P5E4	Uggt1	UDP-glucose:glycoprotein glucosyltransferase 1	9	2	0	6.54528e+06	0	0
Q6P5F9	Xpo1	Exportin-1	2	0	0	1.30807e+06	0	0
Q6P5H2	Nes	Nestin	47	65	80	6.21046e+08	5.71391e+09	5.41111e+09
Q6P7W2	Shkbp1	SH3KBP1-binding protein 1	0	1	0	0	5.969e+06	0
Q6P8N8	Clpx	ATP-dependent Clp protease ATP-binding subunit clpX-like, mitochondrial	7	7	0	7.47415e+06	4.03267e+07	0
Q6P9Q4	Fhod1	FH1/FH2 domain-containing protein 1	6	7	0	2.00919e+06	3.03628e+07	0
Q6P9Q6	Fkbp15	FK506-binding protein 15	6	5	0	4.02123e+06	1.77555e+07	0
Q6P9R1	Ddx51	ATP-dependent RNA helicase DDX51	1	4	1	777264	0	0
Q6PAC3	Dcaf13	DDB1- and CUL4-associated factor 13	1	0	5	0	0	4.11287e+07
Q6PAJ1	Bcr	Breakpoint cluster region protein	6	4	0	1.92156e+06	1.12994e+07	0
Q6PAM1	Txlna	Alpha-taxilin	2	3	0	0	1.66093e+07	0
Q6PB66	Lrpprc	Leucine-rich PPR motif-containing protein, mitochondrial	17	33	0	2.11489e+07	1.67021e+08	0
Q6PCM2-2	Ints6	Isoform 2 of Integrator complex subunit 6	7	6	0	4.90881e+06	3.11614e+07	0
Q6PDI5-2	Ecm29;AI314180	Isoform 2 of Proteasome-associated protein ECM29 homolog	0	1	1	0	1.00437e+06	0
Q6PDL0	Dync1li2	Cytoplasmic dynein 1 light intermediate chain 2	0	0	3	0	0	6.87809e+07
Q6PE80	Axl	Axl protein	2	0	0	591491	0	0
Q6PFB2	Rcc1	Rcc1 protein	2	5	4	2.09604e+07	6.20914e+07	0
Q6PFD9	Nup98	Nuclear pore complex protein Nup98-Nup96	11	12	0	7.9484e+06	3.38703e+07	0
Q6PFQ7	Rasa4	Ras GTPase-activating protein 4	13	11	0	7.17418e+07	3.04418e+08	0
Q6PGC1	Dhx29	ATP-dependent RNA helicase Dhx29	12	18	0	1.63053e+07	1.11372e+08	0
Q6PGF5	Bms1	BMS1 homolog, ribosome assembly protein (Yeast)	3	0	0	1.86682e+06	0	0
Q6PGG6	Gnl3l	Guanine nucleotide-binding protein-like 3-like protein	3	11	3	4.93351e+06	1.64346e+08	5.08204e+07
Q6PHQ8	Naa35	N-alpha-acetyltransferase 35, NatC auxiliary subunit	0	2	0	0	8.51429e+06	0
Q6PHZ5	Rbm15b	Putative RNA-binding protein 15B	1	1	0	621733	0	0
Q6R891	Ppp1r9b	Neurabin-2	37	35	7	4.66413e+08	1.56639e+09	1.07804e+08
Q6RHR9-3	Magi1	Isoform 3 of Membrane-associated guanylate kinase, WW and PDZ domain-containing protein 1	3	2	0	0	4.89756e+06	0
Q6VN19	Ranbp10	Ran-binding protein 10	1	1	0	0	1.35182e+07	0
Q6WKZ8-3	Ubr2	Isoform 3 of E3 ubiquitin-protein ligase UBR2	0	2	0	0	5.8993e+06	0
Q6Y5D8-3	Arhgap10	Isoform 3 of Rho GTPase-activating protein 10	14	11	0	2.46292e+07	1.44765e+08	0
Q6ZPE2-2	Sbf1	Isoform 2 of Myotubularin-related protein 5	21	22	0	3.88009e+07	1.66445e+08	0
Q6ZPF4	Fmnl3	Formin-like protein 3	3	3	0	0	5.70262e+06	0
Q6ZQ06	Cep162	Centrosomal protein of 162 kDa	0	3	0	0	1.70083e+06	0
Q6ZQ11	Chsy1	Chondroitin sulfate synthase 1	1	1	0	773779	0	0
Q6ZQ38	Cand1	Cullin-associated NEDD8-dissociated protein 1	2	9	0	0	2.90309e+07	0
Q6ZQ58	Larp1	La-related protein 1	25	27	0	4.54537e+07	3.40481e+08	0
Q6ZQH8	Nup188	Nucleoporin NUP188 homolog	8	4	0	5.01009e+06	1.85614e+07	0
Q6ZQL4	Wdr43	WD repeat-containing protein 43	1	1	1	675688	0	0
Q6ZWQ9	Myl12a;Myl12b;Myl9	MCG5400	1	5	4	0	4.40741e+07	5.46954e+07
Q6ZWR6-4	Syne1	Isoform 4 of Nesprin-1	0	8	10	0	3.14379e+07	6.02681e+08
Q6ZWX6	Eif2s1	Eukaryotic translation initiation factor 2 subunit 1	0	0	1	0	0	6.46393e+06
Q6ZWY3	Rps27l;Rps27	40S ribosomal protein S27-like	0	0	3	0	0	1.42675e+08
Q71FD7	Fblim1	Filamin-binding LIM protein 1	0	0	3	0	0	2.78511e+07
Q76I79-2	Ssh1	Isoform 2 of Protein phosphatase Slingshot homolog 1	13	15	0	1.98533e+07	1.20955e+08	0
Q76KJ5	Cd3eap	DNA-directed RNA polymerase I subunit RPA34	3	1	3	1.17714e+07	0	0
Q76MZ3	Ppp2r1a	Serine/threonine-protein phosphatase 2A 65 kDa regulatory subunit A alpha isoform	7	7	1	1.8975e+07	1.32662e+08	5.77463e+07
Q76N33-2	Stambpl1	Isoform 2 of AMSH-like protease	0	0	2	0	0	1.38905e+07
Q78PY7	Snd1	Staphylococcal nuclease domain-containing protein 1	29	31	2	1.70908e+08	1.05864e+09	1.08308e+07
Q78XF5	Ostc	Oligosaccharyltransferase complex subunit OSTC	0	0	1	0	0	5.77442e+06
Q791T5-2	Mtch1	Isoform 2 of Mitochondrial carrier homolog 1	0	0	3	0	0	4.85036e+07
Q792Z1	Try10	MCG140784	2	2	2	6.94245e+07	3.50978e+09	3.29993e+08
Q7M6Y3-5	Picalm	Isoform 5 of Phosphatidylinositol-binding clathrin assembly protein	7	13	2	1.34475e+07	2.45973e+08	2.64261e+07
Q7M739	Tpr	Nuclear pore complex-associated intranuclear coiled-coil protein TPR	42	57	26	1.92068e+08	9.49205e+08	4.16556e+08
Q7TMB8	Cyfip1	Cytoplasmic FMR1-interacting protein 1	9	9	0	2.02176e+07	1.23226e+08	0
Q7TME2	Spag5	Sperm-associated antigen 5	0	0	1	0	0	3.32023e+06
Q7TMK9-2	Syncrip	Isoform 2 of Heterogeneous nuclear ribonucleoprotein Q	14	20	2	1.71085e+08	1.42017e+09	5.98663e+07
Q7TNV0	Dek	Protein DEK	2	0	1	7.6612e+06	0	0
Q7TPD1-2	Fbxo11	Isoform 2 of F-box only protein 11	3	0	1	1.51358e+06	0	0
Q7TPR4	Actn1	Alpha-actinin-1	3	2	2	1.11395e+10	5.38658e+10	1.2764e+10
Q7TPV4	Mybbp1a	Myb-binding protein 1A	53	59	15	4.94234e+08	2.712e+09	4.23876e+08
Q7TPW1	Nexn	Nexilin	32	26	6	2.60147e+08	1.08177e+09	1.91644e+08
Q7TQD7	Myo1b	Myo1b protein	1	1	0	5.42445e+08	2.34852e+09	1.92692e+08
Q7TQE6	Tmem57	Macoilin	0	1	2	0	0	1.50112e+07
Q7TQH0-2	Atxn2l	Isoform 2 of Ataxin-2-like protein	20	13	2	3.66201e+07	1.52593e+08	4.05157e+07
Q7TQK1	Ints7	Integrator complex subunit 7	3	2	0	1.97183e+06	0	0
Q7TSC1	Prrc2a	Protein PRRC2A	11	11	0	2.36498e+07	7.72756e+07	0
Q7TSG2	Ctdp1	RNA polymerase II subunit A C-terminal domain phosphatase	2	2	0	1.05651e+06	5.20316e+06	0
Q7TSZ8	Nacc1	Nucleus accumbens-associated protein 1	2	1	0	0	7.12031e+06	0
Q7TT37	Ikbkap	Elongator complex protein 1	6	4	0	2.74379e+06	1.16203e+07	0
Q7TT50	Cdc42bpb	Serine/threonine-protein kinase MRCK beta	13	29	2	3.00507e+07	2.90958e+08	0
Q80SW1	Ahcyl1;Ahcyl2	Putative adenosylhomocysteinase 2	9	9	1	2.23832e+07	1.05728e+08	0
Q80SY4	Mib1	E3 ubiquitin-protein ligase MIB1	6	9	0	0	4.32134e+07	0
Q80SY5	Prpf38b	Pre-mRNA-splicing factor 38B	2	7	0	5.90312e+06	1.27086e+08	0
Q80T69	Rsbn1	Round spermatid basic protein 1	2	3	0	2.08553e+06	2.29829e+07	0
Q80T85	Dcaf5	DDB1- and CUL4-associated factor 5	0	3	0	0	4.90348e+06	0
Q80TE4-2	Sipa1l2	Isoform 2 of Signal-induced proliferation-associated 1-like protein 2	18	7	0	2.48099e+07	1.23012e+07	0
Q80TM9-3	Nisch	Isoform 3 of Nischarin	1	2	1	0	1.50048e+07	0
Q80TR8-3	Vprbp	Isoform 3 of Protein VPRBP	3	0	0	1.74605e+06	0	0
Q80U35	Arhgef17	Rho guanine nucleotide exchange factor 17	27	27	6	9.92249e+07	2.59599e+08	7.6697e+07
Q80U49	Cep170b	Centrosomal protein of 170 kDa protein B	6	10	0	3.12202e+06	2.08513e+07	0
Q80U72	Scrib	Protein scribble homolog	19	25	3	3.95594e+07	2.18316e+08	1.29008e+07
Q80U93	Nup214	Nuclear pore complex protein Nup214	4	12	1	6.0509e+06	5.44584e+07	0
Q80UG5-3	2015-09-09	Isoform 3 of Septin-9	12	12	0	4.14765e+07	3.07833e+08	0
Q80UM7	Mogs	Mannosyl-oligosaccharide glucosidase	8	6	2	9.70598e+06	6.98712e+07	0
Q80US4-3	Actr5	Isoform 3 of Actin-related protein 5	0	1	0	0	5.19103e+06	0
Q80VD1	Fam98b	Protein FAM98B	3	4	4	2.74988e+07	2.10378e+08	0
Q80VI1	Trim56	E3 ubiquitin-protein ligase TRIM56	2	8	0	8.13889e+06	1.52017e+08	0
Q80W00-2	Ppp1r10	Isoform 2 of Serine/threonine-protein phosphatase 1 regulatory subunit 10	6	2	0	2.29787e+06	0	0
Q80W41	Ncapd3	Condensin-2 complex subunit D3	4	0	0	1.42281e+06	0	0
Q80W68	Kirrel	Kin of IRRE-like protein 1	12	9	0	2.13006e+07	6.93999e+07	0
Q80WJ7	Mtdh	Protein LYRIC	15	17	6	7.89685e+07	5.60132e+08	2.29816e+08
Q80X41-2	Vrk1	Isoform 2 of Serine/threonine-protein kinase VRK1	1	1	1	0	0	3.14452e+06
Q80X50	Ubap2l	Ubiquitin-associated protein 2-like	9	12	0	1.44186e+07	7.36383e+07	0
Q80X73	Pelo	Protein pelota homolog	1	1	2	0	0	1.89176e+07
Q80X90	Flnb	Filamin-B	146	169	157	2.22545e+10	1.33153e+11	1.11402e+11
Q80X98	Dhx38	DEAH (Asp-Glu-Ala-His) box polypeptide 38	17	19	0	1.76637e+07	1.14163e+08	0
Q80XI4	Pip4k2b	Phosphatidylinositol 5-phosphate 4-kinase type-2 beta	0	1	2	0	0	3.22346e+07
Q80XR6	Hnrnpab	Heterogeneous nuclear ribonucleoprotein A/B	8	9	7	9.11243e+07	3.74061e+08	2.72401e+08
Q80Y17	Llgl1	Lethal(2) giant larvae protein homolog 1	2	2	0	0	5.34848e+06	0
Q80Y19	Arhgap11a	Rho GTPase-activating protein 11A	8	0	0	4.60246e+06	0	0
Q80Y32	Hmgxb4	HMG box domain containing 4	0	1	0	0	2.11132e+06	0
Q80Y44	Ddx10	Probable ATP-dependent RNA helicase DDX10	0	0	2	0	0	5.73526e+06
Q80YE7-2	Dapk1	Isoform 2 of Death-associated protein kinase 1	9	16	0	7.211e+06	8.14068e+07	0
Q80YQ1	Thbs1	Thrombospondin 1	30	32	12	2.53058e+08	1.57906e+09	3.01658e+08
Q80YR4-2	Znf598	Isoform 2 of Zinc finger protein 598	2	4	0	0	1.52164e+07	0
Q80YR5	Safb2	Scaffold attachment factor B2	13	2	0	1.11773e+07	2.18054e+07	0
Q80YS6	Afap1	Actin filament-associated protein 1	17	14	2	6.69698e+07	2.29524e+08	0
Q80YX1-2	Tnc	Isoform 2 of Tenascin	3	10	0	4.95167e+06	5.95151e+07	0
Q80ZX0	Sec24b	Protein Sec24b	2	6	0	0	1.73632e+07	0
Q810A7	Ddx42	ATP-dependent RNA helicase DDX42	5	6	1	0	1.69513e+07	0
Q810D6	Grwd1	Glutamate-rich WD repeat-containing protein 1	4	3	3	2.36822e+07	9.47455e+07	3.08322e+07
Q810V0	Mphosph10	U3 small nucleolar ribonucleoprotein protein MPP10	6	3	2	6.25906e+06	0	0
Q811B3	Adamts12	A disintegrin and metalloproteinase with thrombospondin motifs 12	0	0	1	0	0	7.89319e+07
Q8BFP9	Pdk1	[Pyruvate dehydrogenase (acetyl-transferring)] kinase isozyme 1, mitochondrial	2	1	1	0	7.98435e+06	0
Q8BFQ9	Klhl42	Kelch-like protein 42	0	1	1	0	0	1.26224e+07
Q8BFW7	Lpp	Lipoma-preferred partner homolog	8	9	0	1.255e+07	1.27053e+08	0
Q8BFY9-2	Tnpo1;Tnpo2	Isoform 2 of Transportin-1	1	1	1	0	0	9.49999e+06
Q8BFZ3	Actbl2	Beta-actin-like protein 2	1	1	2	7.03033e+07	5.69839e+09	2.22005e+09
Q8BG32	Psmd11	26S proteasome non-ATPase regulatory subunit 11	9	4	1	5.58597e+07	2.04921e+08	0
Q8BG51	Rhot1	Mitochondrial Rho GTPase 1	1	3	0	0	2.01783e+07	0
Q8BG60-2	Txnip	Isoform 2 of Thioredoxin-interacting protein	1	2	3	0	4.86059e+07	4.65476e+07
Q8BG80	Fbxo46	F-box only protein 46	2	2	0	1.14704e+06	9.52986e+06	0
Q8BG81	Poldip3	Polymerase delta-interacting protein 3	12	11	16	1.59174e+08	5.79236e+08	9.87848e+08
Q8BGD9	Eif4b	Eukaryotic translation initiation factor 4B	14	16	3	1.49841e+08	3.13081e+08	7.95244e+07
Q8BGH2	Samm50	Sorting and assembly machinery component 50 homolog	14	14	14	2.57741e+08	1.93713e+09	2.29734e+09
Q8BGJ5	Ptbp1	MCG13402, isoform CRA_a	13	19	7	9.54299e+08	6.52716e+09	4.00974e+08
Q8BGQ7	Aars	Alanine--tRNA ligase, cytoplasmic	2	2	0	2.16536e+06	0	0
Q8BGS0-2	Mak16	Isoform 2 of Protein MAK16 homolog	0	1	0	0	6.07905e+06	0
Q8BGZ4	Cdc23	Cell division cycle protein 23 homolog	5	12	0	2.02441e+07	9.94326e+07	0
Q8BH02	Tor4a	Torsin-4A	0	1	1	0	1.14033e+07	0
Q8BH04	Pck2	Phosphoenolpyruvate carboxykinase [GTP], mitochondrial	0	4	0	0	6.95184e+06	0
Q8BH15-5	Cnot10	Isoform 5 of CCR4-NOT transcription complex subunit 10	0	2	0	0	4.03408e+06	0
Q8BH57-2	Wdr48	Isoform 2 of WD repeat-containing protein 48	0	5	0	0	1.78808e+07	0
Q8BH59	Slc25a12	Calcium-binding mitochondrial carrier protein Aralar1	16	27	3	9.54004e+07	1.16349e+09	2.19134e+07
Q8BH64	Ehd2	EH domain-containing protein 2	9	19	3	2.50716e+07	3.77616e+08	8.05885e+07
Q8BH74	Nup107	Nuclear pore complex protein Nup107	9	11	0	1.22947e+07	9.16105e+07	0
Q8BH78	Rtn4	Reticulon	0	0	2	0	0	2.85379e+07
Q8BHJ9	Slu7	Pre-mRNA-splicing factor SLU7	3	3	0	0	1.13973e+07	0
Q8BHN5	Rbm45	RNA-binding protein 45	4	3	2	1.07733e+07	0	1.88103e+07
Q8BHS3	Rbm22	Pre-mRNA-splicing factor RBM22	2	1	1	1.05985e+07	0	0
Q8BHZ4	Znf592	Zinc finger protein 592	2	1	0	560365	0	0
Q8BI06	Cemip	Protein KIAA1199 homolog	8	17	0	1.48457e+07	9.18757e+07	0
Q8BI72	Cdkn2aip	CDKN2A-interacting protein	13	9	0	2.58566e+07	1.23511e+08	0
Q8BIA4	Fbxw8	F-box/WD repeat-containing protein 8	9	7	0	1.59351e+07	1.03499e+08	0
Q8BIE6-2	Frmd4a	Isoform 2 of FERM domain-containing protein 4A	12	5	1	9.51943e+06	3.37913e+07	0
Q8BIQ5-2	Cstf2	Isoform 2 of Cleavage stimulation factor subunit 2	2	3	0	2.71866e+06	0	0
Q8BJ05-2	Zc3h14	Isoform 2 of Zinc finger CCCH domain-containing protein 14	7	3	3	4.46603e+06	2.94062e+07	1.78168e+07
Q8BJ34-3	Marf1	Isoform 3 of Meiosis arrest female protein 1	1	2	1	0	2.06383e+07	0
Q8BJ71	Nup93	Nuclear pore complex protein Nup93	15	9	1	1.46709e+07	8.05235e+07	0
Q8BJE2	Btnl9	Butyrophilin-like protein 9	1	0	0	7.3303e+07	0	0
Q8BJS4-3	Sun2	Isoform 3 of SUN domain-containing protein 2	10	12	0	2.21058e+07	1.15235e+08	0
Q8BJW6	Eif2a	Eukaryotic translation initiation factor 2A	3	7	0	9.97355e+06	5.19215e+07	0
Q8BJY1	Psmd5	26S proteasome non-ATPase regulatory subunit 5	2	1	1	0	0	8.37008e+06
Q8BK35	Gltscr2	MCG2065, isoform CRA_c	6	3	1	9.84689e+06	0	0
Q8BK67	Rcc2	Protein RCC2	7	6	15	1.22569e+08	0	6.6298e+08
Q8BK72	Mrps27	28S ribosomal protein S27, mitochondrial	1	1	2	0	0	1.61507e+07
Q8BKC5-2	Ipo5	Isoform 2 of Importin-5	1	1	0	0	2.65254e+06	0
Q8BKL1	Ss18	Protein SSXT	2	0	0	1.13914e+07	0	0
Q8BKL6	Tubgcp4	Gamma-tubulin complex component 4	0	2	0	0	1.34931e+07	0
Q8BKS9	Kiaa0020	Pumilio domain-containing protein KIAA0020	4	6	0	0	1.4669e+07	0
Q8BL80-2	Arhgap22	Isoform 2 of Rho GTPase-activating protein 22	2	2	0	0	4.52959e+06	0
Q8BM75	Arid5b	AT-rich interactive domain-containing protein 5B	2	2	0	0	2.50473e+06	0
Q8BMC4	Nop9	Nucleolar protein 9	2	5	0	0	2.03462e+07	0
Q8BMD8	Slc25a24	Calcium-binding mitochondrial carrier protein SCaMC-1	2	2	1	564783	0	0
Q8BMF4	Dlat	Dihydrolipoyllysine-residue acetyltransferase component of pyruvate dehydrogenase complex, mitochondrial	0	5	0	0	3.04051e+07	0
Q8BMI0	Fbxo38	F-box only protein 38	3	2	0	0	3.8769e+06	0
Q8BMJ2	Lars	Leucine--tRNA ligase, cytoplasmic	7	13	0	6.41469e+06	5.03893e+07	0
Q8BMK4	Ckap4	Cytoskeleton-associated protein 4	38	44	21	6.45151e+08	3.4985e+09	2.05767e+09
Q8BML1	Mical2	Protein-methionine sulfoxide oxidase MICAL2	27	28	11	6.75344e+07	3.8072e+08	2.62539e+08
Q8BMP6	Acbd3	Golgi resident protein GCP60	6	11	0	2.37598e+07	2.26813e+08	0
Q8BMS1	Hadha	Trifunctional enzyme subunit alpha, mitochondrial	15	20	2	5.7853e+07	6.61802e+08	0
Q8BN21-2	Vrk2	Isoform 2 of Serine/threonine-protein kinase VRK2	1	1	2	0	0	1.11195e+07
Q8BNQ4	Sp2	Transcription factor Sp2	2	0	0	1.29423e+06	0	0
Q8BP47	Nars	Asparagine--tRNA ligase, cytoplasmic	7	6	2	1.07031e+07	9.24458e+07	3.61568e+07
Q8BP71	Rbfox2;Rbfox1	RNA binding protein fox-1 homolog 2	4	5	5	2.21303e+07	1.18141e+08	1.24405e+08
Q8BP92	Rcn2	Reticulocalbin-2	9	9	11	3.60192e+07	2.65471e+08	7.77058e+08
Q8BQ10	Hdac2	Histone deacetylase 2	3	3	0	5.48386e+06	4.49883e+07	0
Q8BQ30	Ppp1r18	Phostensin	44	39	14	7.13196e+08	3.19064e+09	1.55914e+09
Q8BQ46	Taf15	Protein Taf15	0	2	0	0	3.59726e+07	0
Q8BQG2	BC043934	Protein BC043934	0	1	0	0	1.08762e+07	0
Q8BR92	Palm2;Palm2Akap2	Paralemmin-2	3	4	0	5.47011e+06	4.7559e+07	0
Q8BRM2	Gorab	RAB6-interacting golgin	2	1	0	1.65012e+07	0	0
Q8BT07	Cep55	Centrosomal protein of 55 kDa	2	2	1	4.71891e+06	0	0
Q8BT60	Cpne3	Copine-3	1	2	0	1.67825e+07	9.89303e+07	0
Q8BTI8	Srrm2	Serine/arginine repetitive matrix protein 2	35	37	21	4.59363e+08	1.79905e+09	7.37713e+08
Q8BTS0	Ddx5	DEAD (Asp-Glu-Ala-Asp) box polypeptide 5	33	38	21	2.10787e+09	1.22885e+10	5.1048e+09
Q8BTS4	Nup54	Nuclear pore complex protein Nup54	1	1	0	3.39925e+06	0	0
Q8BTV2-2	Cpsf7	Isoform 2 of Cleavage and polyadenylation specificity factor subunit 7	11	9	1	4.84911e+07	2.4347e+08	0
Q8BTW9	Pak4	Serine/threonine-protein kinase PAK 4	1	1	0	0	5.46333e+06	0
Q8BTZ4-2	Anapc5	Isoform 2 of Anaphase-promoting complex subunit 5	0	11	0	0	5.90974e+07	0
Q8BU30	Iars	Isoleucine--tRNA ligase, cytoplasmic	9	10	0	4.51439e+06	3.85179e+07	0
Q8BUI3	LRWD1;Lrwd1	Leucine-rich repeat and WD repeat-containing protein 1	2	2	0	0	3.4652e+06	0
Q8BUN5	Smad3	Mothers against decapentaplegic homolog 3	1	1	4	0	0	1.98383e+08
Q8BV49	Pyhin1	Pyrin and HIN domain-containing protein 1	0	0	3	0	0	1.01735e+07
Q8BVE3	Atp6v1h	V-type proton ATPase subunit H	1	0	4	0	0	7.94157e+07
Q8BVQ9	Psmc2	26S protease regulatory subunit 7	4	7	7	8.43689e+06	2.03795e+08	8.92304e+07
Q8BVY0	Rsl1d1	Protein Rsl1d1	8	10	5	7.95478e+07	4.01517e+08	1.15454e+08
Q8BW10	Nob1	RNA-binding protein NOB1	3	0	1	4.46186e+06	0	0
Q8BWY3	Etf1	Eukaryotic peptide chain release factor subunit 1	0	0	2	0	0	1.42521e+07
Q8BWZ3	Naa25	N-alpha-acetyltransferase 25, NatB auxiliary subunit	2	1	0	1.38427e+07	0	0
Q8BX02	Kank2	KN motif and ankyrin repeat domain-containing protein 2	33	24	2	1.95828e+08	7.26309e+08	0
Q8BX09-2	Rbbp5	Isoform 2 of Retinoblastoma-binding protein 5	1	1	0	0	6.70127e+06	0
Q8BX70-2	Vps13c	Isoform 2 of Vacuolar protein sorting-associated protein 13C	0	1	0	0	1.31827e+07	0
Q8BYK6	Ythdf3	YTH domain family protein 3	2	4	0	0	4.10011e+07	0
Q8BZ03	Prkd2;Prkd3	Serine/threonine-protein kinase D2	0	1	1	0	2.76903e+06	0
Q8BZ20	Parp12	Poly [ADP-ribose] polymerase 12	13	19	1	3.95942e+07	2.51371e+08	0
Q8BZN4-2	Nuak2	Isoform 2 of NUAK family SNF1-like kinase 2	2	0	0	1.68856e+06	0	0
Q8BZQ7	Anapc2	Anaphase-promoting complex subunit 2	2	3	0	0	1.49588e+07	0
Q8C006	Trim35	Tripartite motif-containing protein 35	0	2	1	0	0	3.96259e+06
Q8C052	Map1s	Microtubule-associated protein 1S	1	4	0	0	1.47801e+07	0
Q8C079-4	Strip1	Isoform 4 of Striatin-interacting protein 1	3	0	0	1.94753e+06	0	0
Q8C0C7	Farsa	Phenylalanine--tRNA ligase alpha subunit	19	20	20	3.53299e+08	2.46272e+09	2.07058e+09
Q8C0D9	Cep68	Centrosomal protein of 68 kDa	1	1	0	1.86093e+07	0	0
Q8C0T5	Sipa1l1	Signal-induced proliferation-associated 1-like protein 1	50	59	0	2.73186e+08	1.22659e+09	0
Q8C0V9	Frmd6	FERM domain-containing protein 6	9	4	0	1.40346e+07	2.25977e+07	0
Q8C115-2	Plekhh2	Isoform 2 of Pleckstrin homology domain-containing family H member 2	2	0	0	522071	0	0
Q8C166	Cpne1	Copine-1	4	4	0	7.60474e+06	3.15931e+07	0
Q8C1B7-3	2015-09-11	Isoform 3 of Septin-11	2	3	9	3.39268e+07	1.45276e+08	7.58892e+08
Q8C1D8-2	Iws1	Isoform 2 of Protein IWS1 homolog	0	1	0	0	244110	0
Q8C214	Tmem209	Transmembrane protein 209	1	1	0	0	7.2741e+06	0
Q8C2E4	Ptcd1	Pentatricopeptide repeat-containing protein 1, mitochondrial	3	6	0	4.1019e+06	1.6833e+07	0
Q8C2E7	Kiaa0196	WASH complex subunit strumpellin	3	2	0	1.22741e+06	0	0
Q8C2Q3	Rbm14	RNA-binding protein 14	27	28	1	4.18074e+08	1.57348e+09	0
Q8C2Q7	Hnrnph1	Heterogeneous nuclear ribonucleoprotein H	8	5	7	1.71831e+09	6.01726e+09	4.30683e+09
Q8C3V4	Stat1	Signal transducer and activator of transcription	14	14	0	1.94773e+07	1.62952e+08	0
Q8C3X4	Guf1	Translation factor Guf1, mitochondrial	4	9	0	4.48694e+06	5.51384e+07	0
Q8C3X8	Lmf2	Lipase maturation factor 2	0	0	1	0	0	4.81181e+06
Q8C4J7	Tbl3	Transducin beta-like protein 3	2	3	0	0	9.44295e+06	0
Q8C4S8	Dennd2a	DENN domain-containing protein 2A	8	10	0	4.12551e+06	6.01133e+07	0
Q8C650-2	2015-09-10	Isoform 2 of Septin-10	0	1	2	0	4.61791e+06	0
Q8C726	Btbd9	BTB/POZ domain-containing protein 9	1	2	1	0	1.25633e+07	0
Q8C7B6	Fbxl22	F-box and leucine-rich protein 22	0	1	0	0	1.04551e+08	0
Q8C7X2-2	Emc1	Isoform 2 of ER membrane protein complex subunit 1	1	1	0	405634	0	0
Q8C854	Myef2	Myelin expression factor 2	16	21	0	1.1926e+08	9.94269e+08	0
Q8C863-2	Itch	Isoform 2 of E3 ubiquitin-protein ligase Itchy	2	1	1	710348	0	0
Q8C8U0-3	Ppfibp1	Isoform 3 of Liprin-beta-1	18	13	1	2.6268e+07	1.02503e+08	0
Q8C9B9	Dido1	Death-inducer obliterator 1	4	3	0	1.16565e+07	2.12616e+07	0
Q8CAQ8	Immt	Mitochondrial inner membrane protein	0	0	0	0	3.07861e+07	0
Q8CAQ8-2	Immt	Isoform 2 of Mitochondrial inner membrane protein	0	0	0	5.22709e+08	3.48693e+09	7.97827e+07
Q8CAQ8-3	Immt	Isoform 3 of Mitochondrial inner membrane protein	0	0	0	0	0	4.24716e+07
Q8CAS9	Parp9	Poly [ADP-ribose] polymerase 9	20	17	0	4.84273e+07	2.62757e+08	0
Q8CB44	Gramd4	GRAM domain-containing protein 4	1	1	0	0	2.21632e+06	0
Q8CB77	Tceb3	Transcription elongation factor B polypeptide 3	8	7	0	1.48805e+07	9.40796e+07	0
Q8CBA2	Slfn5	Schlafen family member 5	0	2	0	0	4.71329e+06	0
Q8CBB7	Ap1g1	AP-1 complex subunit gamma-1	1	1	0	541807	0	0
Q8CBY1-3	Samd4a	Isoform 3 of Protein Smaug homolog 1	1	1	0	0	2.50953e+06	0
Q8CBY8-2	Dctn4	Isoform 2 of Dynactin subunit 4	8	8	0	5.62574e+07	4.17094e+08	0
Q8CC35	Synpo	Synaptopodin	0	0	0	2.2471e+07	0	0
Q8CC35-2	Synpo	Isoform 2 of Synaptopodin	1	1	0	5.93405e+06	0	0
Q8CCF0-3	Prpf31	Isoform 3 of U4/U6 small nuclear ribonucleoprotein Prp31	4	7	1	0	0	1.07259e+07
Q8CCK0	H2afy2	Core histone macro-H2A.2	0	0	1	0	0	1.84848e+07
Q8CCP0	Nemf	Nuclear export mediator factor Nemf	5	4	0	3.76609e+06	1.8834e+07	0
Q8CD10	Micu2	Calcium uptake protein 2, mitochondrial	0	1	1	0	0	5.80272e+06
Q8CD15	Mina	Bifunctional lysine-specific demethylase and histidyl-hydroxylase MINA	5	7	8	4.82619e+07	2.41692e+08	3.01084e+08
Q8CD91	Smoc2	SPARC-related modular calcium-binding protein 2	3	3	12	2.58433e+07	9.83236e+07	5.76684e+08
Q8CE96-3	Trmt6	Isoform 3 of tRNA (adenine(58)-N(1))-methyltransferase non-catalytic subunit TRM6	0	3	0	0	1.81692e+07	0
Q8CEC0-3	Nup88	Isoform 3 of Nuclear pore complex protein Nup88	3	0	0	2.82289e+06	0	0
Q8CEC6	Ppwd1	Peptidylprolyl isomerase domain and WD repeat-containing protein 1	0	1	0	0	7.20581e+06	0
Q8CFB8	Parp3	NAD+ ADP-ribosyltransferase 3 PARP-3	6	9	2	1.75567e+07	1.59241e+08	0
Q8CFI7	Polr2b	DNA-directed RNA polymerase II subunit RPB2	14	22	0	1.98249e+07	1.26175e+08	0
Q8CFK1	Nmt2	Glycylpeptide N-tetradecanoyltransferase	2	2	0	0	6.29662e+07	0
Q8CFQ9	Fus	Fusion, derived from t(1216) malignant liposarcoma (Human)	6	7	0	1.16545e+08	7.26591e+08	0
Q8CG46-2	Smc5	Isoform 2 of Structural maintenance of chromosomes protein 5	8	4	0	5.56977e+06	2.8179e+07	0
Q8CG48	Smc2	Structural maintenance of chromosomes protein 2	27	25	0	3.64654e+07	1.77433e+08	0
Q8CGB3	Uaca	Uveal autoantigen with coiled-coil domains and ankyrin repeats	42	38	0	8.23413e+07	3.25977e+08	0
Q8CGC6	Rbm28	RNA-binding protein 28	5	4	1	0	3.71549e+07	0
Q8CGC7	Eprs	Bifunctional glutamate/proline--tRNA ligase	8	11	0	1.0923e+07	3.2039e+07	0
Q8CGF7-2	Tcerg1	Isoform 2 of Transcription elongation regulator 1	8	17	0	6.88894e+06	7.92312e+07	0
Q8CGP0	Hist3h2bb;Hist1h2br;Hist3h2ba;Hist1h2bp;Hist1h2bk;Hist1h2bc;Hist2h2bb;Hist2h2be;Hist1h2bh;Hist1h2bb;Hist1h2bm;Hist1h2bf;Hist1h2ba	Histone H2B type 3-B	2	0	2	2.66372e+06	0	0
Q8CGY8-2	Ogt	Isoform 2 of UDP-N-acetylglucosamine--peptide N-acetylglucosaminyltransferase 110 kDa subunit	7	1	0	7.17074e+06	0	0
Q8CH18-3	Ccar1	Isoform 3 of Cell division cycle and apoptosis regulator protein 1	14	15	0	2.02741e+07	1.08787e+08	0
Q8CH25-2	Sltm	Isoform 2 of SAFB-like transcription modulator	30	30	0	8.14282e+07	6.81611e+08	0
Q8CH72	Trim32	E3 ubiquitin-protein ligase TRIM32	0	2	0	0	1.61389e+07	0
Q8CHK3	Mboat7	Lysophospholipid acyltransferase 7	0	0	2	0	0	8.04962e+06
Q8CI08	Slain2	SLAIN motif-containing protein 2	3	3	0	0	1.81209e+07	0
Q8CI11	Gnl3	Guanine nucleotide-binding protein-like 3	18	21	8	9.0437e+07	4.18589e+08	1.82799e+08
Q8CI51	Pdlim5	PDZ and LIM domain protein 5	7	9	0	4.11255e+07	2.51543e+08	0
Q8CIB5	Fermt2	Fermitin family homolog 2	5	11	2	6.42696e+06	6.17274e+07	0
Q8CIG8	Prmt5	Protein arginine N-methyltransferase 5	2	5	0	9.89156e+06	2.63589e+07	0
Q8CIM8	Ints4	Integrator complex subunit 4	0	3	0	0	1.24674e+07	0
Q8CIW5	Peo1	Twinkle protein, mitochondrial	0	5	0	0	1.65012e+07	0
Q8CJ96	Rassf8	Ras association domain-containing protein 8	2	1	1	0	0	1.09559e+07
Q8CJF7	Ahctf1	Protein ELYS	1	4	1	256200	0	0
Q8CJG0	Ago2	Protein argonaute-2	12	11	0	1.82725e+07	1.1723e+08	0
Q8JZM7	Cdc73	Parafibromin	17	14	0	5.78088e+07	1.55567e+08	0
Q8JZN5	Acad9	Acyl-CoA dehydrogenase family member 9, mitochondrial	1	2	0	0	1.69874e+07	0
Q8JZP9	Gas2l1	GAS2-like protein 1	2	2	0	0	1.31201e+07	0
Q8JZQ2	Afg3l2	AFG3-like protein 2	0	3	0	0	2.97505e+07	0
Q8JZQ9	Eif3b	Eukaryotic translation initiation factor 3 subunit B	22	14	2	5.76075e+07	2.08186e+08	0
Q8JZX4	Rbm17	Splicing factor 45	0	1	1	0	0	1.10449e+07
Q8K0E8	Fgb	Fibrinogen beta chain	1	0	0	4.44109e+07	0	0
Q8K0N0	Dtnb	Dtnb protein	0	1	0	1.74408e+07	1.25729e+08	0
Q8K0V4	Cnot3	CCR4-NOT transcription complex subunit 3	2	3	0	0	1.01563e+07	0
Q8K114-2	Ints9	Isoform 2 of Integrator complex subunit 9	1	2	0	0	5.88548e+06	0
Q8K124	Plekho2	Pleckstrin homology domain-containing family O member 2	2	2	0	0	1.7771e+07	0
Q8K126	Mtrf1	Peptide chain release factor 1, mitochondrial	0	0	1	0	0	2.4872e+06
Q8K1A6	Cc2d1a	Coiled-coil and C2 domain-containing protein 1A	5	3	0	3.49911e+06	0	0
Q8K1G9	Dhx35	DEAH (Asp-Glu-Ala-His) box polypeptide 35	4	7	0	6.0779e+06	2.50736e+07	0
Q8K1M3	Prkar2a	Protein kinase, cAMP dependent regulatory, type II alpha	7	9	9	1.79269e+08	1.97581e+09	9.58201e+08
Q8K1N2	Phldb2	Pleckstrin homology-like domain family B member 2	58	60	11	2.47053e+08	2.04244e+09	1.56646e+08
Q8K1N4	Spats2	Spermatogenesis-associated serine-rich protein 2	12	14	0	3.7735e+07	1.74352e+08	0
Q8K224	Nat10	N-acetyltransferase 10	17	17	12	2.81218e+07	1.22586e+08	1.31989e+08
Q8K268	Abcf3	ATP-binding cassette sub-family F member 3	2	1	0	0	5.0663e+06	0
Q8K284-2	Gtf3c1	Isoform 2 of General transcription factor 3C polypeptide 1	0	2	1	0	3.88904e+06	0
Q8K297	Colgalt1	Procollagen galactosyltransferase 1	9	10	1	9.24204e+06	1.21068e+08	0
Q8K298	Anln	Actin-binding protein anillin	17	20	0	2.84635e+07	1.33983e+08	0
Q8K2B3	Sdha	Succinate dehydrogenase [ubiquinone] flavoprotein subunit, mitochondrial	3	11	1	0	1.21398e+08	0
Q8K2C9	ptplad1	Very-long-chain (3R)-3-hydroxyacyl-[acyl-carrier protein] dehydratase 3	0	2	2	0	4.84987e+06	0
Q8K2D3	Edc3	Enhancer of mRNA-decapping protein 3	3	1	0	1.0057e+07	0	0
Q8K2J0	Plcd3	1-phosphatidylinositol 4,5-bisphosphate phosphodiesterase delta-3	0	2	1	0	1.28511e+07	0
Q8K2T8	Paf1	RNA polymerase II-associated factor 1 homolog	4	0	0	3.09227e+06	0	0
Q8K2Y3	Eva1b	Protein eva-1 homolog B	0	0	1	0	0	1.00735e+07
Q8K301	Ddx52	Probable ATP-dependent RNA helicase DDX52	1	2	0	0	1.12091e+07	0
Q8K310	Matr3	Matrin-3	22	23	6	9.26659e+07	7.35847e+08	6.67778e+07
Q8K327	Champ1	Chromosome alignment-maintaining phosphoprotein 1	2	3	1	0	1.84855e+07	0
Q8K363	Ddx18	ATP-dependent RNA helicase DDX18	9	5	3	2.30293e+07	6.86013e+07	0
Q8K389	Cdk5rap2	CDK5 regulatory subunit-associated protein 2	1	5	1	0	1.00316e+08	0
Q8K3W3	Casc3	Protein CASC3	1	0	0	1.34421e+06	0	0
Q8K3X4	Irf2bpl	Interferon regulatory factor 2-binding protein-like	5	9	0	4.37776e+06	4.68818e+07	0
Q8K411-2	Pitrm1	Isoform 2 of Presequence protease, mitochondrial	2	3	0	0	1.98123e+07	0
Q8K482	Emilin2	EMILIN-2	4	8	1	2.40254e+06	0	0
Q8K4F6	Nsun5	Putative methyltransferase NSUN5	2	1	6	0	0	2.27746e+08
Q8K4L0	Ddx54	ATP-dependent RNA helicase DDX54	4	1	1	0	0	1.17477e+07
Q8K4L3	Svil	Supervillin	0	1	1	1.17827e+09	4.35012e+09	4.79951e+08
Q8K4P0	Wdr33	pre-mRNA 3 end processing protein WDR33	8	10	2	7.57086e+06	5.79264e+07	0
Q8K4Q8	Colec12	Collectin-12	2	4	0	2.71301e+06	1.88757e+07	0
Q8K4Z5	Sf3a1	Splicing factor 3A subunit 1	16	11	6	2.13134e+07	9.76097e+07	8.3463e+07
Q8N7N5	Dcaf8	DDB1- and CUL4-associated factor 8	1	1	0	1.05038e+06	0	0
Q8QZY1	Eif3l	Eukaryotic translation initiation factor 3 subunit L	14	12	0	6.47998e+07	2.4257e+08	0
Q8QZY9	Sf3b4	Splicing factor 3B subunit 4	0	1	2	0	0	7.04744e+07
Q8R050-2	Gspt1;Gspt2	Isoform 2 of Eukaryotic peptide chain release factor GTP-binding subunit ERF3A	1	1	0	510387	0	0
Q8R093	Upp2	Upp2 protein	0	0	1	0	0	2.5729e+07
Q8R0G9	Nup133	Nuclear pore complex protein Nup133	18	28	0	2.49685e+07	1.91074e+08	0
Q8R0L9-3	Tada3	Isoform 3 of Transcriptional adapter 3	1	0	0	1.2821e+06	0	0
Q8R0S1	Atf7	Cyclic AMP-dependent transcription factor ATF-7	1	1	0	0	5.21558e+06	0
Q8R0W0	Eppk1	Epiplakin	2	7	0	0	1.25106e+08	0
Q8R0X7	Sgpl1	Sphingosine-1-phosphate lyase 1	12	14	15	2.54069e+08	1.37536e+09	1.11626e+09
Q8R149-2	Bud13	Isoform 2 of BUD13 homolog	0	1	1	0	0	1.89998e+06
Q8R151	Znfx1	NFX1-type zinc finger-containing protein 1	3	7	0	0	2.18296e+07	0
Q8R180	Ero1l	ERO1-like protein alpha	0	1	0	0	1.51433e+06	0
Q8R1B4	Eif3c	Eukaryotic translation initiation factor 3 subunit C	18	14	0	6.1918e+07	2.01916e+08	0
Q8R1F1	Fam129b	Niban-like protein 1	3	4	0	0	1.11191e+07	0
Q8R1G6	Pdlim2	PDZ and LIM domain protein 2	2	3	0	0	1.37967e+08	0
Q8R1K1	Ubac2	Ubiquitin-associated domain-containing protein 2	0	0	2	0	0	530737
Q8R1Q8	Dync1li1	Cytoplasmic dynein 1 light intermediate chain 1	0	0	3	0	0	1.88354e+07
Q8R2G6	Ccdc80	Coiled-coil domain-containing protein 80	0	2	0	0	2.92256e+06	0
Q8R2N2	Cirh1a	Cirhin	1	2	0	0	7.97221e+06	0
Q8R2Q8	Bst2	Bone marrow stromal antigen 2	0	0	1	0	0	2.19524e+07
Q8R307	Vps18	Vacuolar protein sorting-associated protein 18 homolog	3	1	0	1.15853e+06	0	0
Q8R310	Tmcc3	Transmembrane and coiled-coil domains protein 3	4	2	8	0	5.20852e+07	1.49439e+08
Q8R326	Pspc1	Paraspeckle component 1	10	9	0	2.18431e+07	1.15229e+08	0
Q8R332-4	Nupl1	Isoform 4 of Nucleoporin p58/p45	1	1	0	0	3.87803e+06	0
Q8R349	Cdc16	Cell division cycle protein 16 homolog	9	16	0	2.96187e+07	2.08485e+08	0
Q8R361	Rab11fip5	Rab11 family-interacting protein 5	4	1	0	3.29557e+06	0	0
Q8R3H7	Hs2st1	Heparan sulfate 2-O-sulfotransferase 1	3	2	3	2.03865e+07	0	6.06761e+07
Q8R3L2	Tcf25	Transcription factor 25	1	1	0	0	5.8313e+06	0
Q8R3N1	Nop14	Nucleolar protein 14	3	0	1	1.11607e+06	0	0
Q8R3N6	Thoc1	THO complex subunit 1	8	6	0	6.18787e+06	0	0
Q8R3P6-2	Vwa9	Isoform 2 of von Willebrand factor A domain-containing protein 9	1	0	0	954103	0	0
Q8R480	Nup85	Nuclear pore complex protein Nup85	2	4	0	0	2.26798e+07	0
Q8R4U7	Luzp1	Leucine zipper protein 1	69	70	8	4.99586e+08	2.42129e+09	1.41445e+08
Q8R550-5	Sh3kbp1	Isoform 5 of SH3 domain-containing kinase-binding protein 1	3	4	1	0	0	1.83261e+07
Q8R570	Snap47	Synaptosomal-associated protein 47	1	2	2	0	2.52635e+07	1.52597e+07
Q8R5C5	Actr1b	Beta-centractin	1	2	3	0	0	1.38392e+08
Q8R5F7-2	Ifih1	Isoform 2 of Interferon-induced helicase C domain-containing protein 1	8	5	0	6.0617e+06	2.02658e+07	0
Q8R5H1-5	Usp15	Isoform 5 of Ubiquitin carboxyl-terminal hydrolase 15	1	2	0	0	5.0299e+06	0
Q8R5K4-2	Nol6	Isoform 2 of Nucleolar protein 6	2	2	0	931372	0	0
Q8R5L3-2	Vps39	Isoform 2 of Vam6/Vps39-like protein	1	3	0	0	1.08502e+07	0
Q8VC42	Mic1	Uncharacterized protein C18orf8 homolog	0	1	0	0	4.72119e+06	0
Q8VC48	Pex12	Peroxisome assembly protein 12	0	1	0	0	9.21071e+06	0
Q8VC51	Wrap53	Telomerase Cajal body protein 1	0	1	0	0	1.75684e+06	0
Q8VCF0	Mavs	Mitochondrial antiviral-signaling protein	1	1	0	1.84998e+06	0	0
Q8VCH8	Ubxn4	UBX domain-containing protein 4	0	1	0	0	3.76742e+06	0
Q8VCM7	Fgg	Fibrinogen gamma chain	1	0	0	1.36944e+07	0	0
Q8VCQ8	Cald1	Caldesmon 1	3	3	2	7.31557e+07	7.42196e+08	2.03526e+08
Q8VCT4	Ces1d	Carboxylesterase 1D	0	0	1	0	0	6.82294e+06
Q8VCX5	Micu1	Calcium uptake protein 1, mitochondrial	5	8	10	5.49269e+07	4.61368e+08	2.43451e+08
Q8VCY6	Utp6	U3 small nucleolar RNA-associated protein 6 homolog	0	1	0	0	3.82583e+06	0
Q8VDC1	Fyco1	FYVE and coiled-coil domain-containing protein 1	3	1	0	1.36331e+06	0	0
Q8VDD5	Myh9	Myosin-9	226	261	180	6.72595e+10	4.20452e+11	2.39883e+11
Q8VDD8	Wash1	WAS protein family homolog 1	0	3	0	0	4.66024e+06	0
Q8VDF2	Uhrf1	E3 ubiquitin-protein ligase UHRF1	26	7	1	7.25224e+07	3.35571e+07	0
Q8VDG3	Parn	Poly(A)-specific ribonuclease PARN	3	3	0	0	8.96521e+06	0
Q8VDJ3	Hdlbp	Vigilin	54	61	5	3.0197e+08	2.48462e+09	8.5052e+07
Q8VDM4	Psmd2;Gm5422	26S proteasome non-ATPase regulatory subunit 2	13	12	0	3.67949e+07	2.28184e+08	0
Q8VDM6-2	Hnrnpul1	Isoform 2 of Heterogeneous nuclear ribonucleoprotein U-like protein 1	4	11	1	0	1.15212e+08	0
Q8VDN2	Atp1a1	Sodium/potassium-transporting ATPase subunit alpha-1	2	4	1	0	1.76652e+07	0
Q8VDP3-3	Mical1	Isoform 3 of Protein-methionine sulfoxide oxidase MICAL1	16	22	0	3.30936e+07	1.99875e+08	0
Q8VDP4	Ccar2	Cell cycle and apoptosis regulator protein 2	13	16	0	2.12206e+07	1.39313e+08	0
Q8VDW0	Ddx39a	ATP-dependent RNA helicase DDX39A	2	1	1	3.27765e+07	0	0
Q8VDY9	Caap1	Caspase activity and apoptosis inhibitor 1	0	0	1	0	0	1.01307e+07
Q8VDZ4-2	Zdhhc5	Isoform 2 of Palmitoyltransferase ZDHHC5	1	1	0	733865	0	0
Q8VE19	Mios	WD repeat-containing protein mio	3	3	0	0	1.28461e+07	0
Q8VE47	Uba5	Ubiquitin-like modifier-activating enzyme 5	1	1	5	0	0	5.93988e+07
Q8VE73	Cul7	Cullin-7	27	28	0	4.23592e+07	2.10059e+08	0
Q8VEB2	Sav1	Protein salvador homolog 1	0	2	1	0	0	5.69774e+06
Q8VEK3	Hnrnpu	Heterogeneous nuclear ribonucleoprotein U	28	27	12	5.28993e+08	3.64523e+09	8.56875e+08
Q8VHE0	Sec63	Translocation protein SEC63 homolog	0	4	0	0	2.27651e+07	0
Q8VHG2	Amot	Angiomotin	28	18	0	5.28257e+07	1.74699e+08	0
Q8VHM5	Hnrnpr	Heterogeneous nuclear ribonucleoprotein R	9	8	2	2.06644e+07	2.10897e+08	3.23391e+07
Q8VHR5	Gatad2b	Transcriptional repressor p66-beta	12	6	0	3.01406e+07	1.24646e+08	0
Q8VHX6-2	Flnc	Isoform 2 of Filamin-C	101	114	90	2.8412e+09	1.76172e+10	8.26039e+09
Q8VHY0	Cspg4	Chondroitin sulfate proteoglycan 4	4	6	11	9.33778e+06	8.75499e+07	1.50878e+08
Q8VI75	Ipo4	Importin-4	2	2	0	0	6.54042e+06	0
Q8VI93	Oas3	2-5-oligoadenylate synthase 3	6	11	0	9.21209e+06	6.00032e+07	0
Q8VI94	Oasl1	2-5-oligoadenylate synthase-like protein 1	10	8	1	9.28328e+07	3.93165e+08	0
Q8VIJ6	Sfpq	Splicing factor, proline- and glutamine-rich	26	26	7	7.22278e+08	4.2127e+09	2.44578e+08
Q91VB8	Hba-a2;Hba;Hba-x;Hbz	Alpha globin 1	1	0	0	1.18819e+08	0	0
Q91VC3	Eif4a3;Gm8994	Eukaryotic initiation factor 4A-III	15	16	13	4.37015e+08	3.18048e+09	1.43415e+09
Q91VC9	Ghitm	Growth hormone-inducible transmembrane protein	0	1	2	0	0	4.06284e+07
Q91VD9	Ndufs1	NADH-ubiquinone oxidoreductase 75 kDa subunit, mitochondrial	10	12	0	1.50234e+07	7.14965e+07	0
Q91VE0	Slc27a4	Long-chain fatty acid transport protein 4	1	2	0	0	9.28239e+06	0
Q91VH2	Snx9	Sorting nexin-9	9	17	3	3.36243e+07	4.35182e+08	5.48533e+07
Q91VJ2	Prkcdbp	Protein kinase C delta-binding protein	0	0	2	0	0	4.33328e+07
Q91VN6	Ddx41	Probable ATP-dependent RNA helicase DDX41	24	16	7	9.79877e+07	2.79691e+08	4.81058e+08
Q91VR5	Ddx1	ATP-dependent RNA helicase DDX1	27	26	5	1.27174e+08	7.42252e+08	1.11281e+08
Q91VS8	Farp2	FERM, RhoGEF and pleckstrin domain-containing protein 2	4	5	1	3.09438e+06	2.02548e+07	0
Q91VW5	Golga4	Golgin subfamily A member 4	0	0	1	0	0	1.10992e+06
Q91VY9	Znf622	Zinc finger protein 622	1	3	0	0	9.76238e+07	0
Q91VZ6	Smap1	Stromal membrane-associated protein 1	0	0	2	0	0	1.05784e+08
Q91W18-2	Tdrd3	Isoform 2 of Tudor domain-containing protein 3	3	3	1	2.23783e+06	1.10565e+07	0
Q91W39	Ncoa5	Nuclear receptor coactivator 5	0	2	0	0	1.03315e+08	0
Q91W50	Csde1	Cold shock domain-containing protein E1	18	16	0	4.00474e+07	2.04957e+08	0
Q91W92	Cdc42ep1	Cdc42 effector protein 1	0	0	1	0	0	3.01228e+07
Q91W96	Anapc4	Anaphase-promoting complex subunit 4	4	6	0	4.97426e+06	3.3622e+07	0
Q91WD5	Ndufs2	NADH dehydrogenase [ubiquinone] iron-sulfur protein 2, mitochondrial	4	3	0	8.5395e+06	0	0
Q91WE6-3	Cdkal1	Isoform 3 of Threonylcarbamoyladenosine tRNA methylthiotransferase	1	2	0	0	6.81752e+06	0
Q91WR3	Ascc2	Activating signal cointegrator 1 complex subunit 2	2	1	0	3.02697e+06	0	0
Q91X76	Nt5dc2	5-nucleotidase domain containing 2	6	6	3	1.99805e+07	1.23401e+08	7.39087e+07
Q91XI1	Dus3l	tRNA-dihydrouridine(47) synthase [NAD(P)(+)]-like	2	1	0	3.40917e+06	0	0
Q91XU0-2	Wrnip1	Isoform 2 of ATPase WRNIP1	1	4	0	0	2.00169e+07	0
Q91XV3	Basp1	Brain acid soluble protein 1	0	1	0	0	2.8444e+07	0
Q91XX1	Pcdhgb6	Protein Pcdhgb6	4	7	1	5.83685e+06	2.3716e+07	0
Q91YD3	Dcp1a	mRNA-decapping enzyme 1A	1	3	0	0	6.98034e+06	0
Q91YE7-2	Rbm5	Isoform 2 of RNA-binding protein 5	4	1	0	4.30034e+06	0	0
Q91YI6-2	Papd4	Isoform 2 of Poly(A) RNA polymerase GLD2	1	0	0	2.75401e+06	0	0
Q91YJ5	Mtif2	Translation initiation factor IF-2, mitochondrial	0	2	0	0	2.22444e+06	0
Q91YK2	Rrp1b	Ribosomal RNA processing protein 1 homolog B	1	3	2	0	0	1.29824e+07
Q91YQ5	Rpn1	Dolichyl-diphosphooligosaccharide--protein glycosyltransferase subunit 1	14	20	5	1.08165e+08	8.45108e+08	7.93788e+07
Q91YR7	Prpf6	Pre-mRNA-processing factor 6	25	19	13	4.93351e+07	2.6614e+08	2.16982e+08
Q91YT7	Ythdf2	Protein Ythdf2	2	4	0	1.30631e+07	9.55582e+07	0
Q91YU6	Lzts2	Leucine zipper putative tumor suppressor 2	5	3	0	1.18887e+07	0	0
Q91YU8	Ppan	Suppressor of SWI4 1 homolog	3	3	2	0	0	1.39719e+07
Q91YZ2	Ctbp2;Ctbp1	C-terminal binding protein 2, isoform CRA_b	2	1	1	0	4.65375e+07	0
Q91Z67	Srgap2	SLIT-ROBO Rho GTPase-activating protein 2	6	13	0	9.13992e+06	6.03334e+07	0
Q91ZJ5-2	Ugp2	Isoform 2 of UTP--glucose-1-phosphate uridylyltransferase	0	0	1	0	0	5.58867e+06
Q91ZU6-3	Dst	Isoform 3 of Dystonin	0	0	0	6.81186e+06	0	0
Q91ZW3	Smarca5	SWI/SNF-related matrix-associated actin-dependent regulator of chromatin subfamily A member 5	25	22	7	7.65334e+07	4.25108e+08	7.60656e+07
Q91ZX7	Lrp1	Prolow-density lipoprotein receptor-related protein 1	21	36	27	1.26305e+08	9.93959e+08	5.488e+08
Q920A7	Afg3l1	AFG3-like protein 1	0	1	0	0	3.59641e+06	0
Q920G9	Gmcl1	Germ cell-less protein-like 1	2	0	0	3.6786e+06	0	0
Q921F2	Tardbp	TAR DNA-binding protein 43	1	1	2	0	0	1.6692e+07
Q921F4	Hnrnpll	Heterogeneous nuclear ribonucleoprotein L-like	15	6	0	3.85166e+07	9.77282e+07	0
Q921G8	Tubgcp2	Gamma-tubulin complex component 2	2	4	0	0	5.83892e+06	0
Q921K2	Parp1	Poly (ADP-ribose) polymerase family, member 1	4	5	0	0	2.22094e+07	0
Q921M3	Sf3b3	Splicing factor 3B subunit 3	21	27	10	7.3848e+07	5.73338e+08	1.55311e+08
Q921N6	Ddx27	Probable ATP-dependent RNA helicase DDX27	13	4	8	1.49571e+07	1.23545e+07	3.25667e+07
Q921T2-2	Tor1aip1	Isoform 2 of Torsin-1A-interacting protein 1	11	14	2	4.9286e+07	3.26287e+08	0
Q921X9	Pdia5	Protein disulfide-isomerase A5	2	6	0	7.43193e+06	5.87927e+07	0
Q922B2	Dars	Aspartate--tRNA ligase, cytoplasmic	3	5	6	0	0	2.88885e+08
Q922D8	Mthfd1	C-1-tetrahydrofolate synthase, cytoplasmic	10	4	0	7.38087e+06	0	0
Q922F4	Tubb6	Tubulin beta-6 chain	5	2	7	3.51708e+07	4.71414e+08	3.0293e+08
Q922H2	Pdk3	[Pyruvate dehydrogenase (acetyl-transferring)] kinase isozyme 3, mitochondrial	5	2	2	4.6681e+07	0	0
Q922J9-2	Far1	Isoform 2 of Fatty acyl-CoA reductase 1	1	2	2	0	0	4.60289e+07
Q922Q2	Riok1	Serine/threonine-protein kinase RIO1	1	1	0	964953	0	0
Q922S8	Kif2c	Kinesin-like protein KIF2C	4	0	0	3.48684e+06	0	0
Q922U1	Prpf3	U4/U6 small nuclear ribonucleoprotein Prp3	8	6	5	1.13521e+07	3.86251e+07	0
Q923T9-3	Camk2g	Isoform 3 of Calcium/calmodulin-dependent protein kinase type II subunit gamma	4	4	6	1.15672e+08	3.90597e+08	4.11636e+08
Q924W5	Smc6	Structural maintenance of chromosomes protein 6	5	4	0	5.35277e+06	0	0
Q924W7	St5	Suppression of tumorigenicity 5 protein	22	25	0	6.08968e+07	3.5538e+08	0
Q925B0-2	Pawr	Isoform 2 of PRKC apoptosis WT1 regulator protein	4	7	9	3.05608e+07	2.93413e+08	3.99826e+08
Q925I1	Atad3	ATPase family AAA domain-containing protein 3	27	28	4	2.08112e+08	1.16668e+09	7.60225e+07
Q925I7-2	Pdgfd	Isoform 2 of Platelet-derived growth factor D	0	0	3	0	0	7.84828e+07
Q99104	Myo5a	Unconventional myosin-Va	1	2	2	1.15942e+09	6.01472e+09	2.3037e+09
Q99J31	Ophn1	Oligophrenin-1	3	1	0	1.67304e+06	0	0
Q99J87	Dhx58	Probable ATP-dependent RNA helicase DHX58	9	16	0	1.61339e+07	1.31988e+08	0
Q99J95-2	Cdk9	Isoform 2 of Cyclin-dependent kinase 9	1	1	1	3.71061e+06	0	0
Q99JB8	Pacsin3	Protein kinase C and casein kinase II substrate protein 3	0	2	7	0	0	2.29775e+08
Q99JF8	Psip1	PC4 and SFRS1-interacting protein	8	6	2	1.88007e+07	1.14292e+08	0
Q99JI4	Psmd6	26S proteasome non-ATPase regulatory subunit 6	1	0	0	3.69019e+06	0	0
Q99JR8	Smarcd2	SWI/SNF-related matrix-associated actin-dependent regulator of chromatin subfamily D member 2	34	21	9	1.75822e+09	1.75822e+09	1.75822e+09
Q99JX7	Nxf1	Nuclear RNA export factor 1	15	20	1	5.89036e+07	3.65849e+08	0
Q99JY0	Hadhb	Trifunctional enzyme subunit beta, mitochondrial	7	6	3	1.99142e+07	2.37631e+08	1.15462e+08
Q99JY8	Ppap2b	Lipid phosphate phosphohydrolase 3	0	0	5	0	0	7.38841e+07
Q99JY9	Actr3	Actin-related protein 3	24	27	30	1.49719e+09	1.07258e+10	3.69338e+10
Q99K41	Emilin1	EMILIN-1	4	4	0	0	1.83438e+07	0
Q99K48	Nono	Non-POU domain-containing octamer-binding protein	19	24	1	8.56012e+08	5.40012e+09	0
Q99K51	Pls3	Plastin-3	16	18	5	5.21531e+07	4.95061e+08	1.59662e+08
Q99KC8	Vwa5a	von Willebrand factor A domain-containing protein 5A	3	5	0	2.65847e+06	0	0
Q99KD5	Unc45a	Protein unc-45 homolog A	8	5	1	3.86015e+06	2.41554e+07	0
Q99KG3-2	Rbm10	Isoform 2 of RNA-binding protein 10	7	2	0	6.12061e+06	0	0
Q99KH8	Stk24;Stk25;2610018G03Rik;Mst4	Serine/threonine-protein kinase 24	1	0	1	0	9.10038e+07	7.26375e+07
Q99KI0	Aco2	Aconitate hydratase, mitochondrial	0	2	0	0	5.32591e+06	0
Q99KJ8	Dctn2	Dynactin subunit 2	2	1	5	0	0	1.75953e+08
Q99KK2	Cmas	N-acylneuraminate cytidylyltransferase	1	8	8	0	3.58513e+08	5.84721e+08
Q99KP6	Prpf19	Pre-mRNA-processing factor 19	10	15	16	4.5732e+08	3.83712e+09	2.89295e+09
Q99KV1	Dnajb11	DnaJ homolog subfamily B member 11	0	0	3	0	0	6.26977e+07
Q99KW3-1	Triobp	Isoform 1 of TRIO and F-actin-binding protein	2	2	0	2.34706e+08	1.40834e+09	1.52718e+08
Q99KW3-4	Triobp	Isoform 4 of TRIO and F-actin-binding protein	1	1	0	0	3.38957e+06	0
Q99L45	Eif2s2	Eukaryotic translation initiation factor 2 subunit 2	9	5	8	8.84487e+07	2.11831e+08	6.52688e+08
Q99LA2	Znf207;Zfp207	Protein Zfp207	5	3	0	7.23211e+07	2.77196e+08	0
Q99LC2	Cstf1	Cleavage stimulation factor subunit 1	3	4	1	0	0	1.31224e+08
Q99LE6	Abcf2	ATP-binding cassette sub-family F member 2	18	17	1	4.02354e+07	2.77498e+08	0
Q99LF4	Rtcb	tRNA-splicing ligase RtcB homolog	20	18	23	5.44949e+08	4.14159e+09	2.34881e+09
Q99LH1	Gnl2	Nucleolar GTP-binding protein 2	3	4	0	3.85696e+06	0	0
Q99LI5	Znf281	Zinc finger protein 281	1	0	0	1.85126e+06	0	0
Q99LI7	Cstf3	Cleavage stimulation factor subunit 3	4	0	0	3.55272e+06	0	0
Q99LJ0	Cttnbp2nl	CTTNBP2 N-terminal-like protein	27	18	0	6.99597e+07	2.70379e+08	0
Q99LL5	Pwp1	Periodic tryptophan protein 1 homolog	1	1	2	0	0	4.76794e+07
Q99M31	Hspa14	Heat shock 70 kDa protein 14	1	2	0	0	5.71871e+07	0
Q99ME2	Wdr6	WD repeat-containing protein 6	6	11	1	7.0053e+06	3.94576e+07	0
Q99ME9	Gtpbp4	Nucleolar GTP-binding protein 1	11	18	1	3.22958e+07	1.92206e+08	0
Q99MJ9	Ddx50	ATP-dependent RNA helicase DDX50	10	10	3	1.0625e+07	7.07431e+07	4.78844e+07
Q99MR6-3	Srrt	Isoform C of Serrate RNA effector molecule homolog	21	13	6	8.46684e+07	2.64667e+08	1.01046e+08
Q99MR8	Mccc1	Methylcrotonoyl-CoA carboxylase subunit alpha, mitochondrial	1	2	0	0	1.03335e+07	0
Q99MU3	Adar	Double-stranded RNA-specific adenosine deaminase	13	17	0	1.93889e+07	1.19846e+08	0
Q99MX0	Tktl1	Transketolase-like protein 1	1	1	0	0	2.45312e+07	0
Q99P88	Nup155	Nuclear pore complex protein Nup155	26	32	1	5.1181e+07	5.16083e+08	0
Q99PT3	Ino80b	INO80 complex subunit B	0	0	1	0	0	6.13056e+06
Q99PU8-2	Dhx30	Isoform 2 of Putative ATP-dependent RNA helicase DHX30	18	17	0	1.45693e+07	1.1002e+08	0
Q99PV0	Prpf8	Pre-mRNA-processing-splicing factor 8	62	82	15	4.26602e+08	2.30055e+09	1.05073e+08
Q9BCZ4	Vimp	Selenoprotein S	1	1	0	0	2.98916e+07	0
Q9CPN8	Igf2bp3	Insulin-like growth factor 2 mRNA-binding protein 3	10	17	2	6.75197e+07	5.20118e+08	0
Q9CQ26	Stambp	STAM-binding protein	0	0	2	0	0	2.23214e+07
Q9CQN1	Trap1	Heat shock protein 75 kDa, mitochondrial	1	4	0	0	1.55962e+07	0
Q9CQU1	Mfap1	Microfibrillar-associated protein 1	1	1	6	0	0	8.70633e+07
Q9CQU3	Rer1	Protein RER1	0	0	1	0	0	2.22763e+07
Q9CRC0	Vkorc1	Vitamin K epoxide reductase complex subunit 1	0	0	1	0	0	1.48328e+07
Q9CS00	Cactin	Cactin	2	2	0	1.61958e+06	0	0
Q9CSH3	Dis3	Exosome complex exonuclease RRP44	3	4	1	0	1.54805e+07	0
Q9CSN1	Snw1	SNW domain-containing protein 1	18	22	4	9.31814e+07	4.61932e+08	1.66692e+08
Q9CT10	Ranbp3	Ran-binding protein 3	1	1	0	0	2.68838e+06	0
Q9CU62	Smc1a	Structural maintenance of chromosomes protein 1A	26	32	0	3.03326e+07	2.81474e+08	0
Q9CW03	Smc3	Structural maintenance of chromosomes protein 3	24	31	0	3.687e+07	2.83904e+08	0
Q9CWF2	Tubb2b;Tubb2a	Tubulin beta-2B chain	0	2	3	0	0	7.00418e+08
Q9CWJ9	Atic	Bifunctional purine biosynthesis protein PURH	1	0	0	1.3987e+06	0	0
Q9CWK3	Cd2bp2	CD2 antigen cytoplasmic tail-binding protein 2	1	0	1	2.86447e+06	0	0
Q9CWL8	Ctnnbl1	Beta-catenin-like protein 1	2	4	0	1.73745e+06	1.89841e+07	0
Q9CWT6	Ddx28	Probable ATP-dependent RNA helicase DDX28	1	1	0	668176	0	0
Q9CWW7	Cxxc1	CpG-binding protein	2	1	0	1.67913e+06	0	0
Q9CXG3	Ppil4	Peptidyl-prolyl cis-trans isomerase-like 4	3	3	1	4.14083e+06	2.88306e+07	0
Q9CXL1	Tmem50a	Transmembrane protein 50A	0	0	1	0	0	9.34663e+06
Q9CXT8	Pmpcb	Mitochondrial-processing peptidase subunit beta	3	2	3	0	9.39329e+07	9.65048e+07
Q9CXY6	Ilf2	Interleukin enhancer-binding factor 2	0	1	2	0	0	2.52124e+07
Q9CY27	Tecr	Very-long-chain enoyl-CoA reductase	0	1	9	0	0	1.51192e+08
Q9CY58	Serbp1	Plasminogen activator inhibitor 1 RNA-binding protein	23	24	19	1.71355e+09	7.95528e+09	2.22886e+09
Q9CYA6	Zcchc8	Zinc finger CCHC domain-containing protein 8	2	3	0	1.46086e+06	1.67379e+07	0
Q9CZ13	Uqcrc1	Cytochrome b-c1 complex subunit 1, mitochondrial	13	10	3	1.50858e+08	9.09417e+08	8.1589e+07
Q9CZ52	Antxr1	Anthrax toxin receptor 1	4	11	0	2.50573e+07	2.94429e+08	0
Q9CZD3	Gars	Glycine--tRNA ligase	0	3	0	0	7.17279e+06	0
Q9CZH8-2	Ccdc77	Isoform 2 of Coiled-coil domain-containing protein 77	0	1	4	0	0	5.97781e+07
Q9CZJ2	Hspa12b	Heat shock 70 kDa protein 12B	1	3	0	0	2.75179e+07	0
Q9CZN7	Shmt2	Serine hydroxymethyltransferase	1	5	6	0	1.19623e+08	7.76402e+07
Q9CZP3	Zfp655	Protein Zfp655	2	0	0	2.0468e+06	0	0
Q9CZU3	Skiv2l2	Superkiller viralicidic activity 2-like 2	8	10	2	6.79173e+06	6.17274e+07	0
Q9CZW5	Tomm70a	Mitochondrial import receptor subunit TOM70	1	4	0	0	4.06512e+07	0
Q9D0D3	Mtpap	Poly(A) RNA polymerase, mitochondrial	5	8	1	1.52802e+07	1.78291e+08	0
Q9D0E1-2	Hnrnpm	Isoform 2 of Heterogeneous nuclear ribonucleoprotein M	46	38	16	8.75551e+08	4.60804e+09	8.84349e+08
Q9D0G0	Mrps30	28S ribosomal protein S30, mitochondrial	1	1	1	0	0	1.34406e+07
Q9D0I9	Rars	Arginine--tRNA ligase, cytoplasmic	7	7	1	1.26001e+07	7.464e+07	0
Q9D0L8-2	Rnmt	Isoform 2 of mRNA cap guanine-N7 methyltransferase	0	2	0	0	4.94525e+07	0
Q9D0R4	Ddx56	Probable ATP-dependent RNA helicase DDX56	6	3	3	8.92244e+06	0	0
Q9D2E2	Toe1	Target of EGR1 protein 1	0	4	1	0	1.90428e+07	0
Q9D2G2	Dlst	Dihydrolipoyllysine-residue succinyltransferase component of 2-oxoglutarate dehydrogenase complex, mitochondrial	0	0	9	0	0	4.81079e+08
Q9D2N9	Vps33a	Vacuolar protein sorting-associated protein 33A	3	6	0	1.25765e+07	8.46801e+07	0
Q9D2R0	Aacs	Acetoacetyl-CoA synthetase	2	1	0	611914	0	0
Q9D2Y4-2	Mlkl	Isoform 2 of Mixed lineage kinase domain-like protein	1	1	0	425851	0	0
Q9D4G5	Pop1	Blood vessel epicardial substance	6	5	0	6.08968e+06	4.03521e+07	0
Q9D4H4-2	Amotl1	Isoform 2 of Angiomotin-like protein 1	4	4	0	0	2.22066e+07	0
Q9D554	Sf3a3	Splicing factor 3A subunit 3	14	11	4	5.26637e+07	3.27896e+08	1.2296e+08
Q9D662	Sec23b	Protein transport protein Sec23B	2	2	0	0	1.20994e+07	0
Q9D6F9	Tubb4a	Tubulin beta-4A chain	0	0	2	0	0	1.72367e+07
Q9D6Z1	Nop56	Nucleolar protein 56	14	17	3	5.10092e+07	3.44629e+08	5.34284e+07
Q9D787	Ppil2	Peptidyl-prolyl cis-trans isomerase-like 2	4	2	0	7.67347e+06	0	0
Q9D7Z3-2	Nol7	Isoform 2 of Nucleolar protein 7	0	0	1	0	0	8.02051e+06
Q9D8E6	Rpl4	60S ribosomal protein L4	26	30	20	2.29615e+09	2.03597e+10	2.87962e+09
Q9D8N0	Eef1g	Elongation factor 1-gamma	10	12	13	1.94429e+08	2.39039e+09	2.55937e+09
Q9D8S3	Arfgap3	ADP-ribosylation factor GTPase-activating protein 3	1	2	0	0	1.14696e+07	0
Q9D8Z1	Ascc1	Activating signal cointegrator 1 complex subunit 1	0	1	0	0	1.84979e+07	0
Q9D952	Evpl	Envoplakin	0	0	2	0	0	6.24619e+07
Q9DAW6	Prpf4	U4/U6 small nuclear ribonucleoprotein Prp4	3	7	4	2.39812e+07	2.08352e+08	8.45906e+07
Q9DB77	Uqcrc2	Cytochrome b-c1 complex subunit 2, mitochondrial	12	11	6	4.22424e+08	7.54358e+08	7.02017e+07
Q9DBC3	Cmtr1	Cap-specific mRNA (nucleoside-2-O-)-methyltransferase 1	1	9	0	0	3.07663e+07	0
Q9DBD5	Pelp1	Proline-, glutamic acid- and leucine-rich protein 1	6	4	0	7.9808e+06	2.33023e+07	0
Q9DBE9	Ftsj3	pre-rRNA processing protein FTSJ3	30	22	9	1.64908e+08	3.76967e+08	5.55586e+08
Q9DBG3	Ap2b1	AP-2 complex subunit beta	17	24	5	4.66221e+07	3.2355e+08	9.19532e+07
Q9DBG7	Srpr	Signal recognition particle receptor subunit alpha	9	14	0	2.72538e+07	1.6445e+08	0
Q9DBN5	Lonp2	Lon protease homolog 2, peroxisomal	9	1	2	4.96935e+06	0	0
Q9DBR0	Akap8	A-kinase anchor protein 8	3	7	1	6.46133e+06	1.8383e+07	0
Q9DBR1-2	Xrn2	Isoform 2 of 5-3 exoribonuclease 2	19	17	2	5.58843e+07	3.66188e+08	1.70262e+07
Q9DBR7	Ppp1r12a	Protein phosphatase 1 regulatory subunit 12A	70	67	19	2.00556e+09	6.55058e+09	5.96817e+08
Q9DBS1	Tmem43	Transmembrane protein 43	0	0	6	0	0	5.35309e+07
Q9DBY8	Nvl	Nuclear valosin-containing protein-like	5	2	0	2.53102e+06	0	0
Q9DC23	Dnajc10	DnaJ homolog subfamily C member 10	7	4	0	5.15345e+06	2.68203e+07	0
Q9DC28-2	Csnk1d;Csnk1e	Isoform 2 of Casein kinase I isoform delta	4	3	0	0	2.41731e+07	0
Q9DC48	Cdc40	Pre-mRNA-processing factor 17	3	10	1	0	7.66153e+07	0
Q9DC61	Pmpca	Mitochondrial-processing peptidase subunit alpha	0	6	10	0	3.02358e+08	2.64548e+08
Q9DCD2	Xab2	Pre-mRNA-splicing factor SYF1	12	9	7	2.42473e+07	9.32161e+07	8.57327e+07
Q9DCE5	Pak1ip1	p21-activated protein kinase-interacting protein 1	1	2	2	0	0	1.16356e+07
Q9DCE6	Dab2	Disabled homolog 2	2	2	0	0	2.03801e+06	0
Q9DCH4	Eif3f	Eukaryotic translation initiation factor 3 subunit F	2	5	5	3.06418e+07	0	1.88196e+08
Q9DCL9	Paics	Multifunctional protein ADE2	1	1	0	4.07013e+06	0	0
Q9EP71	Rai14	Ankycorbin	64	79	19	7.3902e+08	4.66419e+09	2.44127e+08
Q9EP89	Lactb	Serine beta-lactamase-like protein LACTB, mitochondrial	2	5	5	0	1.9981e+08	9.02371e+07
Q9EP97	Senp3	Sentrin-specific protease 3	3	5	0	9.06186e+06	4.94468e+07	0
Q9EPE9	Atp13a1	Probable cation-transporting ATPase 13A1	1	0	1	0	0	662611
Q9EPL8	Ipo7	Importin-7	6	6	0	3.62425e+06	3.6252e+07	0
Q9EPR5	Sorcs2	VPS10 domain-containing receptor SorCS2	0	1	0	0	2.29234e+06	0
Q9EPU0-2	Upf1	Isoform 2 of Regulator of nonsense transcripts 1	29	31	0	6.14516e+07	3.92149e+08	0
Q9EPU4	Cpsf1	Cleavage and polyadenylation specificity factor subunit 1	24	26	5	5.93651e+07	2.07929e+08	7.57047e+07
Q9EQH3	Vps35	Vacuolar protein sorting-associated protein 35	6	4	1	6.30914e+06	2.6412e+07	0
Q9EQH4-5	Taf8	Isoform 5 of Transcription initiation factor TFIID subunit 8	0	0	1	0	0	6.2956e+06
Q9EQP2	Ehd4	EH domain-containing protein 4	8	7	0	7.07992e+06	5.71391e+07	0
Q9EQQ2	Yipf5	Protein YIPF5	0	0	2	0	0	5.32623e+06
Q9ER72	Cars	Cysteine--tRNA ligase, cytoplasmic	0	4	0	0	2.01772e+07	0
Q9ERA6	Tfip11	Tuftelin-interacting protein 11	6	4	2	6.34448e+06	0	0
Q9ERG0	Lima1	LIM domain and actin-binding protein 1	58	54	20	2.48227e+09	1.18649e+10	4.66173e+09
Q9ERL0	Mllt1	Btk-PH-domain binding protein	1	0	0	790913	0	0
Q9ERU9	Ranbp2	E3 SUMO-protein ligase RanBP2	35	39	23	2.01656e+08	8.84049e+08	3.11315e+08
Q9ESU7	Slc1a5	Neutral amino acid transporter ASCT2	2	3	1	723849	1.00014e+07	0
Q9ESW4	Agk	Acylglycerol kinase, mitochondrial	0	3	1	0	1.17718e+08	0
Q9ESX5	Dkc1	H/ACA ribonucleoprotein complex subunit 4	6	8	0	5.71313e+07	3.264e+08	0
Q9ET54-3	Palld	Isoform 3 of Palladin	4	4	2	1.36615e+08	8.41468e+08	1.31477e+08
Q9ET54-5	Palld	Isoform 5 of Palladin	1	1	0	0	4.60691e+06	0
Q9JHF5	Tcirg1	A3 subunit of vacuolar-adenosine triphosphatase	4	1	4	2.10331e+06	0	0
Q9JHI7	Exosc9	Exosome complex component RRP45	3	4	0	1.11356e+07	8.48212e+07	0
Q9JHJ0	Tmod3	Tropomodulin-3	8	5	4	9.48604e+07	3.44093e+08	0
Q9JHU4	Dync1h1	Cytoplasmic dynein 1 heavy chain 1	58	98	78	3.26189e+08	2.51831e+09	1.21717e+09
Q9JI10	Stk3	Serine/threonine-protein kinase 3	8	9	0	1.09756e+07	1.02788e+08	0
Q9JI13	Utp3	Something about silencing protein 10	6	5	2	1.83201e+07	6.15665e+07	0
Q9JI91	Actn2	Alpha-actinin-2	0	0	0	653104	0	0
Q9JIF7	Copb1	Coatomer subunit beta	2	6	0	0	4.62638e+07	0
Q9JIG7	Ccdc22	Coiled-coil domain-containing protein 22	0	2	0	0	8.23013e+06	0
Q9JIH2	Nup50	Nuclear pore complex protein Nup50	1	2	0	0	4.02702e+07	0
Q9JIK5	Ddx21	Nucleolar RNA helicase 2	22	26	8	9.45315e+07	4.30328e+08	1.03681e+08
Q9JJ28	Flii	Protein flightless-1 homolog	40	56	15	2.46194e+08	2.9553e+09	2.12963e+08
Q9JJF3	No66	Bifunctional lysine-specific demethylase and histidyl-hydroxylase NO66	3	7	3	0	3.95817e+07	0
Q9JJT0	Rcl1	RNA 3-terminal phosphate cyclase-like protein	0	0	1	0	0	8.5503e+06
Q9JJY4	Ddx20	Probable ATP-dependent RNA helicase DDX20	2	0	0	1.43469e+06	0	0
Q9JK42	Pdk2	[Pyruvate dehydrogenase (acetyl-transferring)] kinase isozyme 2, mitochondrial	1	1	0	7.18449e+06	0	0
Q9JKB3-2	Ybx3	Isoform 2 of Y-box-binding protein 3	0	0	1	5.30073e+07	2.73799e+08	0
Q9JKF1	Iqgap1	Ras GTPase-activating-like protein IQGAP1	90	123	50	3.17092e+09	2.67766e+10	3.89903e+09
Q9JKX4	Aatf	Protein AATF	5	2	1	1.79062e+06	0	0
Q9JLB2	Mpp5	MAGUK p55 subfamily member 5	1	2	0	0	8.49284e+06	0
Q9JLF6	Tgm1	Protein-glutamine gamma-glutamyltransferase K	0	0	2	0	0	3.01699e+07
Q9JLI8	Sart3	Squamous cell carcinoma antigen recognized by T-cells 3	11	8	0	8.97742e+06	4.10773e+07	0
Q9JLM8	Dclk1	Serine/threonine-protein kinase DCLK1	1	3	0	0	1.21039e+07	0
Q9JLV1	Bag3	BAG family molecular chaperone regulator 3	5	5	0	7.05832e+06	3.13646e+07	0
Q9JLV5	Cul3	Cullin-3	4	5	0	0	2.14007e+07	0
Q9JMB0	Gkap1	G kinase-anchoring protein 1	1	1	1	2.89697e+06	0	0
Q9JMH9	Myo18a	Unconventional myosin-XVIIIa	73	81	11	6.11423e+08	2.31881e+09	1.58971e+08
Q9QUJ7-2	Acsl4	Isoform Short of Long-chain-fatty-acid--CoA ligase 4	4	6	0	7.18596e+06	3.68671e+07	0
Q9QUR6	Prep	Prolyl endopeptidase	2	0	0	1.96668e+06	0	0
Q9QUR8	Sema7a	Semaphorin-7A	3	2	0	2.26723e+06	0	0
Q9QWK4	Cd5l	CD5 antigen-like	0	0	3	0	0	7.60307e+07
Q9QWT9	Kifc1	Kinesin-like protein KIFC1	5	1	0	7.8291e+07	1.30913e+08	0
Q9QWV9	Ccnt1	Cyclin-T1	6	3	1	4.03557e+06	9.19378e+06	0
Q9QXE7	Tbl1x	F-box-like/WD repeat-containing protein TBL1X	2	1	0	1.37023e+07	0	0
Q9QXJ2	Stat2	Signal transducer and activator of transcription	1	5	0	0	1.44096e+07	0
Q9QXK7	Cpsf3	Cleavage and polyadenylation specificity factor subunit 3	6	6	3	1.22501e+07	6.73682e+07	0
Q9QXN3-2	Trip4	Isoform 2 of Activating signal cointegrator 1	10	12	0	1.16752e+07	4.68423e+07	0
Q9QXS6-3	Dbn1	Isoform E2 of Drebrin	47	43	22	2.71453e+09	1.78599e+10	3.29112e+09
Q9QXW0-2	Fbxl6	Isoform 2 of F-box/LRR-repeat protein 6	0	0	2	0	0	1.31844e+07
Q9QXX4	Slc25a13	Calcium-binding mitochondrial carrier protein Aralar2	9	11	0	2.56789e+07	1.46676e+08	0
Q9QXZ0-3	Macf1	Isoform 3 of Microtubule-actin cross-linking factor 1	0	0	0	0	1.27541e+07	0
Q9QYH6	Maged1	Melanoma-associated antigen D1	3	2	0	1.18121e+08	1.99751e+08	0
Q9QYJ0	Dnaja2	DnaJ homolog subfamily A member 2	5	7	9	4.52754e+07	2.98182e+08	2.31416e+08
Q9QZ23	Nfu1	NFU1 iron-sulfur cluster scaffold homolog, mitochondrial	1	1	0	1.04453e+08	0	0
Q9QZE5	Copg1	Coatomer subunit gamma-1	0	5	0	0	3.8199e+07	0
Q9QZF2	Gpc1	Glypican-1	7	1	11	1.83805e+07	0	2.1364e+08
Q9QZI9	Serinc3	Serine incorporator 3	0	0	1	0	0	3.93368e+06
Q9QZL0	Ripk3	Receptor-interacting serine/threonine-protein kinase 3	3	4	4	2.29453e+07	1.20557e+08	8.62083e+07
Q9QZQ1-2	Mllt4	Isoform 1 of Afadin	1	0	0	3.89437e+07	1.38216e+08	0
Q9QZQ8-2	H2afy	Isoform 1 of Core histone macro-H2A.1	0	0	3	0	0	6.55743e+07
Q9QZS3-4	Numb	Isoform 4 of Protein numb homolog	1	1	0	928083	0	0
Q9R045	Angptl2	Angiopoietin-related protein 2	16	20	25	5.0204e+08	2.3451e+09	3.18922e+09
Q9R099	Tbl2	Transducin beta-like protein 2	2	3	1	0	8.76994e+07	0
Q9R0E1	Plod3	Procollagen-lysine,2-oxoglutarate 5-dioxygenase 3	3	7	0	0	4.11337e+07	0
Q9R0E2	Plod1	Procollagen-lysine,2-oxoglutarate 5-dioxygenase 1	5	10	0	4.61218e+06	4.53015e+07	0
Q9R0L6	Pcm1	Pericentriolar material 1 protein	37	42	29	3.12673e+08	2.00584e+09	8.26839e+08
Q9R112	Sqrdl	Sulfide:quinone oxidoreductase, mitochondrial	4	7	7	7.35927e+07	3.10626e+08	3.02663e+08
Q9R190	Mta2	Metastasis-associated protein MTA2	12	14	0	6.54283e+07	2.67802e+08	0
Q9R1C7	Prpf40a	Pre-mRNA-processing factor 40 homolog A	19	18	4	3.49278e+07	4.14836e+08	5.27661e+07
Q9R1Z8	Sorbs3	Vinexin	2	4	1	5.04299e+06	2.67585e+07	0
Q9R226	Khdrbs3	KH domain-containing, RNA-binding, signal transduction-associated protein 3	0	1	2	0	0	4.40852e+07
Q9WTI7	Myo1c	Unconventional myosin-Ic	2	2	0	5.18242e+09	2.45981e+10	7.57867e+09
Q9WTI7-2	Myo1c	Isoform 2 of Unconventional myosin-Ic	1	2	0	0	1.10435e+08	0
Q9WTI7-3	Myo1c	Isoform 3 of Unconventional myosin-Ic	1	1	1	9.58079e+07	0	0
Q9WTM5	Ruvbl2	RuvB-like 2	18	8	19	1.95087e+08	4.10096e+08	1.09204e+09
Q9WTR1	Trpv2	Transient receptor potential cation channel subfamily V member 2	0	0	1	0	0	4.21682e+06
Q9WTU0	Phf2	Lysine-specific demethylase PHF2	2	2	1	0	0	5.12838e+07
Q9WTX8-2	Mad1l1	Isoform 2 of Mitotic spindle assembly checkpoint protein MAD1	2	1	0	0	5.16789e+06	0
Q9WU62-2	Incenp	Isoform 2 of Inner centromere protein	1	0	1	0	0	4.34681e+06
Q9WU78	Pdcd6ip	Programmed cell death 6-interacting protein	13	8	0	1.09103e+07	6.13408e+07	0
Q9WUA2	Farsb	Phenylalanine--tRNA ligase beta subunit	17	25	0	1.11631e+08	8.02978e+08	0
Q9WUM3	Coro1b	Coronin-1B	14	13	3	8.64456e+07	9.06539e+08	1.72339e+08
Q9WUM4	Coro1c	Coronin-1C	23	26	22	6.18542e+08	6.86945e+09	1.0797e+10
Q9WUU9	Mcm3ap	Germinal-center associated nuclear protein	1	2	0	0	1.67072e+06	0
Q9WV02	Rbmx	RNA-binding motif protein, X chromosome	0	0	0	0	0	3.164e+08
Q9WV32	Arpc1b	Actin-related protein 2/3 complex subunit 1B	0	0	5	0	0	8.67106e+07
Q9WV92-3	Epb41l3	Isoform 3 of Band 4.1-like protein 3	9	12	1	8.19927e+06	7.97024e+07	0
Q9WVB4	Slit3	Slit homolog 3 protein	3	0	2	876828	0	0
Q9WVK4	Ehd1	EH domain-containing protein 1	11	11	1	4.63653e+07	2.55708e+08	0
Q9Z0E6	Gbp2	Interferon-induced guanylate-binding protein 2	0	2	0	0	8.89918e+06	0
Q9Z0F8-2	Adam17	Isoform Short of Disintegrin and metalloproteinase domain-containing protein 17	1	1	0	242188	0	0
Q9Z0H1	Wdr46	WD repeat-containing protein 46	2	4	0	0	1.22481e+07	0
Q9Z0H3-2	Smarcb1	Isoform B of SWI/SNF-related matrix-associated actin-dependent regulator of chromatin subfamily B member 1	12	3	1	2.77011e+08	1.38896e+08	0
Q9Z0H8-2	Clip2	Isoform 2 of CAP-Gly domain-containing linker protein 2	2	1	0	113359	0	0
Q9Z0N1	Eif2s3x	Eukaryotic translation initiation factor 2 subunit 3, X-linked	1	2	4	7.63125e+07	4.26942e+08	8.30796e+08
Q9Z0N2	Eif2s3y	Eukaryotic translation initiation factor 2 subunit 3, Y-linked	0	1	2	0	0	7.27523e+07
Q9Z0U1	Tjp2	Tight junction protein ZO-2	33	26	0	9.10212e+07	3.90484e+08	0
Q9Z0W3	Nup160	Nuclear pore complex protein Nup160	6	14	0	8.31219e+06	8.51937e+07	0
Q9Z110-2	Aldh18a1	Isoform Short of Delta-1-pyrroline-5-carboxylate synthase	23	27	0	8.7457e+07	5.78446e+08	0
Q9Z160	Cog1	Conserved oligomeric Golgi complex subunit 1	0	0	2	0	0	7.28835e+07
Q9Z175	Loxl3	Lysyl oxidase homolog 3	6	6	0	6.20015e+06	4.26519e+07	0
Q9Z1D1	Eif3g	Eukaryotic translation initiation factor 3 subunit G	2	3	2	2.6351e+07	1.68739e+08	0
Q9Z1J3	Nfs1	Cysteine desulfurase, mitochondrial	1	1	2	0	0	7.97069e+06
Q9Z1M8	Ik	Protein Red	19	16	3	5.3675e+07	3.46068e+08	8.5136e+07
Q9Z1N5	Ddx39b	Spliceosome RNA helicase Ddx39b	1	1	3	7.63174e+07	6.90415e+08	4.62442e+08
Q9Z1Q9	Vars	Valine--tRNA ligase	10	23	2	1.52939e+07	2.23531e+08	2.9723e+07
Q9Z1S0	Bub1b	Mitotic checkpoint serine/threonine-protein kinase BUB1 beta	0	0	1	0	0	9.57708e+06
Q9Z1T1	Ap3b1	AP-3 complex subunit beta-1	17	10	0	1.61305e+07	6.46e+07	0
Q9Z1T2	Thbs4	Thrombospondin-4	1	4	0	0	3.88339e+07	0
Q9Z1X4	Ilf3	Interleukin enhancer-binding factor 3	16	16	0	5.22022e+07	4.19746e+08	0
Q9Z1Y4	Trip6	Thyroid receptor-interacting protein 6	1	0	3	0	0	6.74851e+07
Q9Z204-4	Hnrnpc	Isoform 4 of Heterogeneous nuclear ribonucleoproteins C1/C2	2	3	6	0	2.12661e+08	1.17026e+08
Q9Z248-5	Aebp2	Isoform 5 of Zinc finger protein AEBP2	0	2	0	0	575454	0
Q9Z277-2	Baz1b	Isoform 2 of Tyrosine-protein kinase BAZ1B	0	0	1	0	0	6.5525e+07
Q9Z2B9	Rps6ka4	Ribosomal protein S6 kinase alpha-4	2	0	0	1.22682e+06	0	0
Q9Z2F2	Oasl2	2-5-oligoadenylate synthase-like protein 2	3	13	0	1.67962e+07	4.62243e+08	0
Q9Z2G0	Fem1b	Protein fem-1 homolog B	1	0	0	743635	0	0
Q9Z2N8	Actl6a	Actin-like protein 6A	9	8	5	2.2773e+08	6.62451e+08	2.17023e+08
Q9Z2W0	Dnpep	Aspartyl aminopeptidase	3	11	12	2.97807e+07	5.76103e+08	7.07574e+08
Q9Z2W1	Stk25	Serine/threonine-protein kinase 25	0	0	1	0	0	2.23932e+06
Q9Z2X1	Hnrnpf	Heterogeneous nuclear ribonucleoprotein F	11	8	10	6.4574e+08	5.27963e+09	2.24855e+09
Q9Z2Z9	Gfpt2	Glutamine--fructose-6-phosphate aminotransferase [isomerizing] 2	1	2	0	0	1.09803e+07	0
Q9Z315	Sart1	U4/U6.U5 tri-snRNP-associated protein 1	25	14	19	4.27009e+07	2.31121e+08	2.10421e+08
Q9Z321	Top3b	DNA topoisomerase 3-beta-1	7	7	0	7.82076e+06	4.3157e+07	0
Q9Z329-3	Itpr2	Isoform 3 of Inositol 1,4,5-trisphosphate receptor type 2	1	4	10	0	8.71831e+07	6.48218e+07
S4R189	Arhgef40	Rho guanine nucleotide exchange factor 40	15	14	1	3.38438e+07	1.12345e+08	0
S4R1M2	Safb	Scaffold attachment factor B1	14	16	2	3.77591e+07	3.33652e+08	0
S4R1P5	Dst	Dystonin	6	8	8	1.12127e+09	6.60899e+09	5.32807e+09
S4R1S2	Ank3	Ankyrin-3	9	9	0	7.10447e+06	5.82481e+07	0
S4R1W5	Rbm6	Protein Rbm6	13	13	1	9.66082e+06	7.0063e+07	0
S4R294	Prrc2c	Protein PRRC2C	20	12	7	7.94349e+07	1.35662e+08	5.75925e+07
S4R2E1	Abcg2	ATP-binding cassette sub-family G member 2	2	1	3	1.7267e+06	0	5.95977e+07
S4R2M7	Pgk1	Phosphoglycerate kinase	1	0	0	1.95121e+06	0	0
S4R2N8	Dst	Dystonin	2	0	1	0	0	9.17769e+06
