# Supplementary material for: Baf60b-mediated ATM-p53 activation blocks cell identity conversion by sensing chromatin opening
Source: Cell Res. 2017 Mar 17;27(5):642–56. doi: 10.1038/cr.2017.36 (PMC5520852; doi:10.1038/cr.2017.36)
Supplement: Supplementary information, Table S11 — Baf60b and p-ATM binding at 48 hours after induction iPS cells [file cr201736x28.xlsx]

## Sheet: 工作表1
Extended Data Table S11 Baf60b and p-ATM binding at 48 hours after induction iPS cells
Analyzed Sites	Baf60 ChIP					p-ATM
	average		SD			Average		SD
	GFP	OSKM	GFP	OSKM		GFP	OSKM	GFP	OSKM
AK076906-1	UD	0.279263	NA	0.0139958		UD	0.327848	NA	0.0551089
AK076906-2	0.118843	0.564623	0.0396728	0.0282618		0.081379	1.13354	0.0765834	0.466542
Ccdc93-1	0.022579	0.208979	0.00666319	NA		0.00214292	0.152347	NA	0.0308239
Cd96-1	0.0891189	0.195028	0.0139322	0.055531		0.271661	1.29705	0.103182	0.114408
Cd96-2	UD	0.464589	NA	NA		UD	0.396871	NA	0.35282
Itgb3-1	0.0593731	0.117249	0.00147328	0.0330483		0.0187132	0.349935	0.000778616	0.00435838
Kctd12-1	0.077875	0.176632	0.0178217	0.00168341		0.0234139	0.302105	NA	0.0865997
Kctd12-2	0.136716	0.165692	0.0665461	0.112298		0.0295303	0.320155	0.0145783	0.22107
Pik3c3-1	0.117298	0.297657	NA	0.0319964		0.000950866	0.194019	NA	0.0319759
Pik3c3-2	0.0898334	0.352578	NA	0.0704522		0.00691392	0.227239	NA	0.0456122
Stxbp6-1	UD	0.609639	NA	NA		UD	0.205293	NA	0.10392
Stxbp6-2	UD	0.411318	NA	NA		0.00270079	0.133935	NA	0.0426291
Tm4sf1-1	UD	0.33335	NA	0.363026		UD	0.216665	NA	0.013279
Zbtb20-1	0.049183	0.228795	0.0201193	0.00251763		0.0410813	0.52663	0.000600743	0.0117182
Zfp11-1	0.0608282	0.0524208	0.00133179	0.0171861		0.517494	1.74658	0.163562	0.17632
Cd33-1	0.0516732	0.0369961	0.0352545	0.0221494		0.0583037	0.0444632	NA	0.0273904
Cd33-2	0.0290386	0.0476308	0.0178797	0.0138244		0.0344243	0.0667758	NA	NA
Cd4-1	0.00228248	0.104584	0.00174112	0.140346		0.0409206	0.0240035	NA	0.00797268
Mef2c-2	0.023875	0.0482522	0.000951651	0.0131553		0.00990619	0.0439978	0.0114608	0.0104695
Myt1l-1	0.0294758	0.00205983	0.0372226	0.00125783		0.00384949	0.04181	0.00476475	0.0276145
NeuroD1-1	UD	UD	NA	NA		0.0178205	0.0480407	NA	0.028021
NeuroD1-2	UD	UD	NA	NA		UD	0.0287397	NA	NA
Tbx5-1	UD	0.00404443	NA	NA		0.0154925	0.0507207	0.0124141	0.0430305
