# Supplementary material for: Baf60b-mediated ATM-p53 activation blocks cell identity conversion by sensing chromatin opening
Source: Cell Res. 2017 Mar 17;27(5):642–56. doi: 10.1038/cr.2017.36 (PMC5520852; doi:10.1038/cr.2017.36)
Supplement: Supplementary information, Table S12 — shRNA sequences [file cr201736x29.xlsx]

## Sheet: 工作表1
Extended Data Table S12 shRNA sequences
Gene Symbol		Hairpin Sequence	knockdown effciency
Brg1		CCGGCCCACGATACAACCAGATGAAGGATCCTTCATCTGGTTGTATCGTGGGTTTTTG	0.94
Brm		CCGGGCCTCAAAGATTCAAAGATTAGGATCCTAATCTTTGAATCTTTGAGGCTTTTTG	0.89
Baf250		CCGGTGCCCAAGATCGAGGTTATATGGATCCATATAACCTCGATCTTGGGCATTTTTG	0.65
Baf170		CCGGCCTGAAATATACTTGGCATATGGATCCATATGCCAAGTATATTTCAGGTTTTTG	0.7
Baf155		CCGGCCCTTCAGAATTACTGCATTTGGATCCAAATGCAGTAATTCTGAAGGGTTTTTG	0.62
Baf60a		CCGGGCCTGAAATCAAACGGGTAAAGGATCCTTTACCCGTTTGATTTCAGGCTTTTTG	0.6
Baf60b*	sh	CCGGCATCAACTGCAATCGTTACTTGGATCCAAGTAACGATTGCAGTTGATGTTTTTG	0.94
	sh1	CCGGCTTCGGATCTATATTTCCAATGGATCCATTGGAAATATAGATCCGAAGTTTTTG	0.9
	sh2	CCGGGCGCTGGCTTTAATTGGGTTTGGATCCAAACCCAATTAAAGCCAGCGCTTTTTG	0.92
Baf60c		CCGGCGCCTAAAGTTCTCTGAGATTGGATCCAATCTCAGAGAACTTTAGGCGTTTTTG	0.98
Chd1		CCGGCGTGCAGACTACCTCATCAAAGGATCCTTTGATGAGGTAGTCTGCACGTTTTTG	0.81
Chd3		CCGGGTACATCCTAACTCGAAATTTGGATCCAAATTTCGAGTTAGGATGTACTTTTTG	0.71
Chd4		CCGGGCCCATCTTCTGAGTTGTAAAGGATCCTTTACAACTCAGAAGATGGGCTTTTTG	0.84
Mbd2		CCGGCGGCAAGATGATGCCTAGTAAGGATCCTTACTAGGCATCATCTTGCCGTTTTTG	0.73
Mta1		CCGGCCGCAGGATTGAAGAGCTTAAGGATCCTTAAGCTCTTCAATCCTGCGGTTTTTG	0.58
Mta2		CCGGCGGGAAGGATTTCAATGATATGGATCCATATCATTGAAATCCTTCCCGTTTTTG	0.76
Mta3		CCGGCGGGAAGGATTTCAATGATATGGATCCATATCATTGAAATCCTTCCCGTTTTTG	0.6
Hdac2		CCGGCGAGCATCAGACAAACGGATAGGATCCTATCCGTTTGTCTGATGCTCGTTTTTG	0.89
Gatad2a		CCGGGTGCTGCCAATAATGAGTTTAGGATCCTAAACTCATTATTGGCAGCACTTTTTG	0.63
P400		CCGGCCGTGAACATTAGCTTTGATTGGATCCAATCAAAGCTAATGTTCACGGTTTTTG	0.66
H2az		CCGGCCTTATTATCTCAGGACTCTAGGATCCTAGAGTCCTGAGATAATAAGGTTTTTG	0.75
P120		CCGGCCTTATTATCTCAGGACTCTAGGATCCTAGAGTCCTGAGATAATAAGGTTTTTG	0.79
Tip60		CCGGCGGAGTATGACTGCAAAGGTTGGATCCAACCTTTGCAGTCATACTCCGTTTTTG	0.77
Arp5		CCGGCGCATCAATCTTGGAGGAAGTGGATCCACTTCCTCCAAGATTGATGCGTTTTTG	0.82
Arp6		CCGGGCCTGACTTCAGCACAATTAAGGATCCTTAATTGTGCTGAAGTCAGGCTTTTTG	0.91
Arp8		CCGGGCCTTCATTCAGGCGAATTATGGATCCATAATTCGCCTGAATGAAGGCTTTTTG	0.59
Ruvbl2		CCGGCCGAGAACAGATCAATGCAAAGGATCCTTTGCATTGATCTGTTCTCGGTTTTTG	0.94
Gas41		CCGGGTAGCATTCCACGACGTTAAGGGATCCCTTAACGTCGTGGAATGCTACTTTTTG	0.66
Dmap1		CCGGGCAGAGACTGACCACCTATTTGGATCCAAATAGGTGGTCAGTCTCTGCTTTTTG	0.93
Brd8		CCGGCCACACTTGATCTTAGTCAAAGGATCCTTTGACTAAGATCAAGTGTGGTTTTTG	0.67
Mrg15		CCGGGCGCCACATTTGCTGAGATTAGGATCCTAATCTCAGCAAATGTGGCGCTTTTTG	0.91
Mrgx		CCGGCCGCTCACTATTGTCTGGTATGGATCCATACCAGACAATAGTGAGCGGTTTTTG	0.92
Snf2l		CCGGGCTTTGAAAGAGAACCTAGATGGATCCATCTAGGTTCTCTTTCAAAGCTTTTTG	0.91
Snf2h		CCGGCCGAGCAAATAGATTTGAGTAGGATCCTACTCAAATCTATTTGCTCGGTTTTTG	0.77
Bptf		CCGGGACCGTAACCTCGTTCATATTGGATCCAATATGAACGAGGTTACGGTCTTTTTG	0.78
Wcrf180		CCGGATGCAATCGATCCCTTATTATGGATCCATAATAAGGGATCGATTGCATTTTTTG	0.81
RbAp46		CCGGCCTTTGATTCAACTGTCATTTGGATCCAAATGACAGTTGAATCAAAGGTTTTTG	0.84
RbAp48		CCGGATTTGGGACACTCGTTCAAACGGATCCGTTTGAACGAGTGTCCCAAATTTTTTG	0.62
Brit1		CCGGGCACTTGTTGATGAGTCTTTGGGATCCCAAAGACTCATCAACAAGTGCTTTTTG	0.86
Kap1		CCGGGCAGTGAGGAACCAACGTAAAGGATCCTTTACGTTGGTTCCTCACTGCTTTTTG	0.9
Kat8		CCGGGCGAAAGCATGATGAGATCAAGGATCCTTGATCTCATCATGCTTTCGCTTTTTG	0.82
p53		CCGGCCAGTCTACTTCCCGCCATAAGGATCCTTATGGCGGGAAGTAGACTGGTTTTTG	0.76
Atmin		CCGGCCCGACAATAAGGAAAGACTTGGATCCAAGTCTTTCCTTATTGTCGGGTTTTTG	0.86
Nbs1		CCGGAGCTGTAGAAACACATTTCTAGGATCCTAGAAATGTGTTTCTACAGCTTTTTTG	0.92
*: sh targets Baf60b CDS region and was used for shRNA screening. sh1 and sh2 target CDS region and 3’-UTR region of Baf60b respectively.
