# Supplementary material for: Baf60b-mediated ATM-p53 activation blocks cell identity conversion by sensing chromatin opening
Source: Cell Res. 2017 Mar 17;27(5):642–56. doi: 10.1038/cr.2017.36 (PMC5520852; doi:10.1038/cr.2017.36)
Supplement: Supplementary information, Table S13 — ChIP PCR primers [file cr201736x30.xlsx]

## Sheet: 工作表1
Extended Data Table S13 ChIP PCR primers
gene symbol	primer position	Forward (5'-3')	Reverse (5'-3')
albumin	TSS	TGGGGTAGGAACCAATGAAA	GGAAAGGTGATCTGTGTGCAG
	-0.8K	CTCCCACAAGCACGAGAA	GAGTTTGGCAGGAGCATA
	-1.3K	GTCATAACCCAGTGATAGA	TGGTGCCTCAAAGACGAT
	-2.9K	AGTGCTGGGATTACAGAG	TGAGAATCTTGATAGGGAG
	-3.8K	TACAACCGGGAAGCAGAA	GCATCACCTCCCTTTCAT
	-4.6K	CAGCAAGGAGCCGAATAG	AAGGCAACTGAGAATGGA
	-5.7K	ACATCAAATCAGGAAAGG	ATCCAGAACATTGAGGCT
	-6.5K	CAAACTTGAATGGGTGGA	GACTTGGAGATAAAATTATGGA
	-7.2K	CCCTGACACTTGTTAGCC	TCTCGTCTGTCCTGGATT
	-8.4K	CCCTGTCCACCTAAACAT	CTACCAAGCCAAGCACTC
	-8.7K	ATAAGCCTGCACCACTAA	AACTCCATACAAGCACCT
	-9.2K	CACCTTCTCATGCCGTAA	CCATGCCATGTAAATCAA
	-9.8K	TAGCTTTGGCTGTCCTGG	AGTGGTGGCACATGCTTT
	-10.1K	GTAGACATCAGATGCTCCAT	ACCAGTCACCCAGCTAAA
	-10.8K	GGGACGAGATGGTACTTTGTG	GATCAGTCCAAACTTCTTTCTG
	-11.3K	AGGTGGAGCTTACTTCTT	GTGGAGCAATGTTGGTAG
	-12.5K	AACCACCGAGCGATAGGA	CCCACCCAGTCTGTCTTC
	-13K	GGGTTATGATGAGTCCAG	GACCGTGTTATCACAAGCAA
hnf4a	TSS	TGGACCCAGCCTACACCA	TCCCTCCCATCCCAAAGT
	-0.4K	GATTGGCTTAGGGCTTCA	GACTGGCATTGGTTGGAC
	-0.9K	GGGCTCCATAGCAAGACA	GAAAGGGTAGTTTGGGTAAT
	-1.4K	AAGGTGGATAGAAAGAAACG	GGCCTCGAACTCAGAAAT
	-1.8K	CCCAGAGTCAAGCCTTAT	CTTAACCACTGAGCCATC
	-2.4K	TAGGGACAGGATGGAAAG	TGAGTGAGCGAGTGAATG
	-3.0K	GGTTGCTGCCCTAATAAA	CACCCACAGCCACTCTAC
	-4.0K	CCGTATGTTGTGATTTAGC	CAGTGAGAAGCCCTGTCC
	-4.5K	ATTGAGACTGGGAAATGC	TACGGTATGCGATGGTAG
	-5.3K	CTGAGGCTACTCGGGTTC	GCTGACTATGAGATTGAGGC
	-6.1K	TGGCTCAACTCCCGACAT	AGTCCCATCAAGACCTCC
	-6.7K	TCTCACCTAAGAAGGCATCA	TAGCTCCAACGTCCAAGC
	-7.3K	CCTTGGGACCAGGAACAC	CTCTGATGCTGGGCGTTT
	-7.9K	CAGCCTCCTGAACTAGAATAT	CCAGGGATTTGTCTGATGT
	-8.3K	GCTAGGCAAGCATTCTAC	GGTTCATTCTGGCTAACAC
	-9.2K	AGATAGCCTACTGACCACC	GTCTTCCAAGCGTTACAG
	-9.9K	AGTAAACTGAAGCAGGTGAA	CTGGCTCCTGAAGACACG
	-10.5K	GTCCTGGGAAGGTCTTTG	TCCTGCTGCCACTCTGGT
	-11.1K	AAAGCAACCGAAATGAGA	GAAGTGAATAAACCCACCC
	-11.8K	CGGCTTCCTTGTTCTGGG	GTGTCTGGCAACCGCATT
	-13.1K	AGATTTCTCCTGGCTTCC	TGCCTCAGTTTACGCTAT
	-13.8K	CACATGGAGGTCAAAGGG	CATCAGGTAAACGTGCTT
	-14.4K	CACCAGAAGAGGGCATCA	CAGCGGTTAAGAGCACCA
	-14.8K	GCGTGCTGTTTCTTCATT	CCTTTCCAGATACCTACCCT
