# Supplementary material for: Baf60b-mediated ATM-p53 activation blocks cell identity conversion by sensing chromatin opening
Source: Cell Res. 2017 Mar 17;27(5):642–56. doi: 10.1038/cr.2017.36 (PMC5520852; doi:10.1038/cr.2017.36)
Supplement: Supplementary information, Table S14 — qPCR primers [file cr201736x31.xlsx]

## Sheet: 工作表1
Extended Data Table S14 qPCR primers
Experiments	gene	Primer name	sequence(5'to3')	length
iPSC	Oct4	endoOct4-201-F	TCTTTCCACCAGGCCCCCGGCTC	201
	Oct4	endoOct4-201-R	TGCGGGCGGACATGGGGAGATCC	201
	Sox2	endoSox2-200-F	TAGAGCTAGACTCCGGGCGATGA	~200
	Sox2	endoSox2-200-R	TTGCCTTAAACAAGACCACGAAA	~200
	Nanog	Nanog-195-F	TCGCCCTTCCTCTGAAGAC	195
	Nanog	Nanog-195-R	TGCTTCTGAAACCTGTCCTTGA	195
	Gdf3	Gdf3-109-F	CCGAGTTTCAAGACTCTGACC	109
	Gdf3	Gdf3-109-R	CGAGCCCGGATGATTTTCCTT	109
	Utf1	Utf1-135-F	TGTCCCGGTGACTACGTCT	135
	Utf1	Utf1-135-R	CCCAGAAGTAGCTCCGTCT	135
	Dax1	Dax1-209-F	TGCTGCGGTCCAGGCCATCAAGAG	209
	Dax1	Dax1-209-R	GGGCACTGTTCAGTTCAGCGGATC	209
Fig. S8A	Brg1	Brg1-F	CAAAGACAAGCATATCCTAGCCA	115
	Brg1	Brg1-R	CACGTAGTGTGTGTTAAGGACC	115
	Brm	Brm-F	GAACGCCATCATTGATACTGTGA	181
	Brm	Brm-R	TCCCAGGCTCCGATACTTATG	181
	Baf250	Baf250-F	TGGGCAAGATGAGACCTCAG	192
	Baf250	Baf250-R	TCTGCTGTGCATAAGAGAGGC	192
	Baf170	Baf170-F	GCTGCCTACAAATTCAAGAGTGA	146
	Baf170	Baf170-R	AGGAAAATGTTAGGTCGTGACAG	146
	Baf155	Baf155-F	TCCCAGCAAAGGTGATCCAAG	270
	Baf155	Baf155-R	AGGTTTAACCGGCAAGCAGTA	270
	Baf60a	Baf60a-F	GACGATGACTGATGTGGTGGG	105
	Baf60a	Baf60a-R	ACCTTGGAGTAGAAGTATCGGC	105
	Baf60b	Baf60b-F	CCAGCGCCGAGGGTTAAAG	116
	Baf60b	Baf60b-R	GCTTCCTCTCGAAAGCTAAAAGA	116
	Baf60c	Baf60c-F	CCCGAGTCCCAGGCTTACA	121
	Baf60c	Baf60c-R	GCTTTCGCTTTTGCTTCATGG	121
	Chd1	Chd1-F	TCAAGTCAGTCAGGTGATGATTG	164
	Chd1	Chd1-R	TCTCGGGATGTGTCTGATTCA	164
	Chd3	Chd3-F	ATGAGGAACGAGCAGCTATTTC	137
	Chd3	Chd3-R	CAAACTGAGCGTCATTCTGGAT	137
	Chd4	Chd4-F	GCAAAGGTCCCAATGCTCG	175
	Chd4	Chd4-R	TCGTCGAAGTCAGACTCTACATC	175
	Mbd2	Mbd2-F	AGAACAAGGGTAAACCAGACCT	111
	Mbd2	Mbd2-R	ACTTCACCTTATTGCTCGGGT	111
	Mta1	Mta1-F	AGACAGCCAACGGGAATGTG	248
	Mta1	Mta1-R	GAGCAGGGTAACACTGCACT	248
	Mta2	Mta2-F	TGTACCGGGTGGGAGATTAC	134
	Mta2	Mta2-R	CCTTCGCCGGAAAAGACAG	134
	Mta3	Mta3-F	TGGGTATTTAGAGATCCATCCCG	115
	Mta3	Mta3-R	GCTCAGAGATGTGTGATTCGGAG	115
	Hdac2	Hdac2-F	GGAGGAGGCTACACAATCCG	173
	Hdac2	Hdac2-R	TCTGGAGTGTTCTGGTTTGTCA	173
	Gatad2a	Gatad2a-F	CAGAAGCGCACCCTTGAAC	207
	Gatad2a	Gatad2a-R	CACAGGCCCGTCTCCTAAC	207
	P400	P400-F	CGGTTCTCAGGATAAACTGGC	201
	P400	P400-R	CACCTCCGCTCTTGAGCAA	201
	H2az	H2az-F	CCAAGACAAAGGCGGTTTCC	176
	H2az	H2az-R	TCCTGCCAACTCAAGTACCTC	176
	P120	P120-F	TCCGGGTCTCACCACAAGAT	137
	P120	P120-R	CTGGGGTCCGTTGAGTTTCAG	137
	Tip60	Tip60-F	TCCCGGTCCAGATCACACTC	130
	Tip60	Tip60-R	ACCTTCCGTTTCGTTGAGCG	130
	Arp5	Arp5-F	CTGGGCCGTCGTGTAGTAG	224
	Arp5	Arp5-R	CAGTCCTCTAGGAGTATCAGCAG	224
	Arp6	Arp6-F	ATGACGACCCTAGTTCTGGATAA	211
	Arp6	Arp6-R	GGACATCCCAATTCACCAAGT	211
	Arp8	Arp8-F	ATGACCCAAGCCGAGAAGG	185
	Arp8	Arp8-R	CGGCCAAGTCTTAGAGTTGTTG	185
	Ruvbl2	Ruvbl2-F	GCCACCACCAAAGTCCCTG	183
	Ruvbl2	Ruvbl2-R	CCCTTCTCGGATCATCTCCAG	183
	Gas41	Gas41-F	ATGTTCAAGAGAATGGCGGAAT	109
	Gas41	Gas41-R	TCTTTCCAAAGTACCTGGCAAC	109
	Dmap1	Dmap1-F	GGCGCAGATGTACGAGACATT	140
	Dmap1	Dmap1-R	GGCCTCTTGAAGGTCAGCG	140
	Brd8	Brd8-F	TCCTTCCTTCACTACTGTTGCC	189
	Brd8	Brd8-R	ACAGCTTCCAGGGGTACACA	189
	Mrg15	Mrg15-F	CCAGGCGCTCTGAAAAATCTT	117
	Mrg15	Mrg15-R	CCCATTCATCCCAACTAGAGGT	117
	Mrgx	Mrgx-F	CTCAAACTCGTGGACAACAATCT	207
	Mrgx	Mrgx-R	TCCTGGTCTTCCGCACAGAA	207
	Snf2l	Snf2l-F	CAGTGTGTACGGAATGCTCCC	208
	Snf2l	Snf2l-R	TCTCAGTAGCTGACTCTGCTTTT	208
	Snf2h	Snf2h-F	GACACCGAGATGGAGGAAGTA	145
	Snf2h	Snf2h-R	CGAACAGCTCTGTCTGCTTTA	145
	Bptf	Bptf-F	GATCGGAACTCACTTAGTCAGGT	136
	Bptf	Bptf-R	AAGGCAGTCCATTGTCATCCA	136
	Wcrf180	Wcrf180-F	TTCCTGTCTGAATCTACCTCCAG	102
	Wcrf180	Wcrf180-R	ACTGTAAAAGCACCACCGATTT	102
	RbAp46	RbAp46-F	GAGCGTGTCATCAACGAAGAG	108
	RbAp46	RbAp46-R	CCACTGAACGGTAAGACTGGG	108
	RbAp48	RbAp48-F	GACGACGCAGTGGAAGAAC	120
	RbAp48	RbAp48-R	CTGGGCAGTTAAGCTGGGC	120
	Brit1	Brit1-F	TCTGAAAGATGTTGTGGCCTATG	130
	Brit1	Brit1-R	GGTCACTTGCTTGTTCAAGGTT	130
	Kap1	Kap1-F	CGGCGCTATGGTGGATTGT	119
	Kap1	Kap1-R	GGTTAGCATCCTGGGAATCAGAA	119
	Kat8	Kat8-F	ACGAGGCGATCACCAAAGTG	166
	Kat8	Kat8-R	AAGCGGTAGCTCTTCTCGAAC	166
Figure 1D	Noxa	Noxa-F	GCAGAGCTACCACCTGAGTTC	120
	Noxa	Noxa-R	CTTTTGCGACTTCCCAGGCA	120
	Puma	Puma-F	AGCAGCACTTAGAGTCGCC	248
	Puma	Puma-R	CCTGGGTAAGGGGAGGAGT	248
	Bax	Bax-F	TGAAGACAGGGGCCTTTTTG	140
	Bax	Bax-R	AATTCGCCGGAGACACTCG	140
	Mdm2	Mdm2-F	TGTCTGTGTCTACCGAGGGTG	110
	Mdm2	Mdm2-R	TCCAACGGACTTTAACAACTTCA	110
Fig. S1, 3, 9	Albumin	Albumin-F	GACAAGGAAAGCTGCCTGAC	200
	Albumin	Albumin-R	TTCTGCAAAGTCAGCATTGG	200
	TTR	TTR-F	CTGCTGTAGACGTGGCTGTAA	170
	TTR	TTR-R	CTTCCAGTACGATTTGGTGTCC	170
	Transferin	Transferin-F	GTGGCGGCGGAGTTTTATG	106
	Transferin	Transferin-R	TGCCTTCGAGCTGGTTCA	106
	Hnf4a	Hnf4a-F	TGCGTGGTGGACAAAGAC	200
	Hnf4a	Hnf4a-R	CTGCGATGCTGGCAATCT	200
	Cdh1	Cdh1-F	AGGTTTTCGGGCACCACTTA	200
	Cdh1	Cdh1-R	TGATGTTGCTGTCCCCAAGT	200
	Acsl1	Acsl1-F	TGCCAGAGCTGATTGACATTC	101
	Acsl1	Acsl1-R	GGCATACCAGAAGGTGGTGAG	101
	Aldob	Aldob-F	GAAACCGCCTGCAAAGGATAA	131
	Aldob	Aldob-R	GAGGGTCTCGTGGAAAAGGAT	131
	C3	C3-F	CCAGCTCCCCATTAGCTCTG	159
	C3	C3-R	GCACTTGCCTCTTTAGGAAGTC	159
	Cp	Cp-F	CTTAGCCTTGGCAAGAGATAAGC	239
	Cp	Cp-R	GGCCTAAAAACCCTAGCCAGG	239
Other	Nbs1	Nbs1-F	GATCAGTCAATCAGTCGAAACCA	229
	Nbs1	Nbs1-R	CCAAGGGCTCGTATTCTACTCTG	229
	ATMIN	ATMIN-F	ATGCACCTCGTCAAGAGCC	108
	ATMIN	ATMIN-R	ACATCCTTTGATTGGACAACAGT	108
